# Supplementary material for: Model-based genome-wide determination of RNA chain elongation rates in Escherichia coli
Source: Sci Rep. 2017 Dec 8;7:17213. doi: 10.1038/s41598-017-17408-9 (PMC5722913; doi:10.1038/s41598-017-17408-9)
Supplement: Supplementary file 2 — Supplementary Dataset 1 [file 41598_2017_17408_MOESM2_ESM.csv]

Blattner number	Transcription speed (nt/s)	Promoter activity (Initiation/sec)	RNAP Density (% of max. density)	RNA (copy number)	RNA half life (sec)	Start	End	Length	Direction	Operon number	Regulation delay	CAI	tAI	GC	GC1st	GC2nd	GC3rd	Strength of mRNA structure	Protein count	DNA gyrase density	ncRNA	Cytosolic protein	Membranic protein	Essential	Stress response	Transcription speed, LB, exp. phase	RNA, LB, exp. phase (copy number)	half life, LB, exp. phase (min)	RNAP density, LB, exp. phase	Transcription speed, LB, stat. phase	half life, LB, stat. phase	H-NS density (% of max.)
b0001	15.3930371201902	0.0137623129980487	0.035762436978723	4.17639729176196	210	190	255	65	true	1202	4.2226884462419	0.703	0.352167479271709	0.515151515151515	0.227272727272727	0.681818181818182	0.636363636363636	0	0	-0.0675213402959347	FALSE	TRUE	FALSE	FALSE	FALSE	4	9.7	4.427747143	0.252753219876678	4	1.80595	0
b0002	32.173466155765	0.02200052738932	0.0273523869424655	5.53377657364612	174	337	2799	2462	true	1202	80.7453729490692	0.491	0.31482934848542	0.530653674380836	0.612667478684531	0.403166869671133	0.576126674786845	0.26	4375	0.0842446216045349	FALSE	TRUE	FALSE	TRUE	FALSE	4	6.83333333333333	4.427747143	0.178056392009344	4	1.80595	0
b0003	35.002514710427	0.0204900394019108	0.023415505510302	5.33120967687924	180	2801	3733	932	true	1202	107.372031282345	0.467	0.291096526930807	0.562700964630225	0.627009646302251	0.437299035369775	0.62379421221865	0.26	844	0.164000399665795	FALSE	TRUE	FALSE	TRUE	FALSE	4	4.1	4.427747143	0.106833835205606	4	1.80595	0
b0004	30.7832777826146	0.0180540493289477	0.0234595541858041	4.85367929422456	186	3734	5020	1286	true	1202	149.147959404148	0.53	0.318236334260082	0.528360528360528	0.613053613053613	0.382284382284382	0.58974358974359	0.231	13676	0.0996235175200226	FALSE	TRUE	FALSE	TRUE	FALSE	4	6.33333333333333	4.427747143	0.165027875520855	4	1.80595	0
b0005	0	0	0.0162595369931901	0	Inf	5234	5530	296	true	1309	Inf	0.437	0.266688211182685	0.538720538720539	0.696969696969697	0.444444444444444	0.474747474747475	0	0	0	FALSE	FALSE	FALSE	FALSE	FALSE	0	1.56666666666667	0	0	0	0	0
b0006	32.1600160784771	0.00699723864868263	0.00870302879402538	2.30513337365592	228	5683	6459	776	false	1303	24.1293411703029	0.478	0.308418745934832	0.496782496782497	0.540540540540541	0.347490347490348	0.602316602316602	0	613	0.262505878774718	FALSE	TRUE	FALSE	FALSE	FALSE	0	2.9	4.24839	0	0	0	0
b0007	9.96434656926142	0.00144140723005878	0.00578625891839335	1.03631738002986	498	6529	7959	1430	false	1306	143.511668332708	0.44	0.284848037567999	0.53319357092942	0.547169811320755	0.459119496855346	0.593291404612159	0	0	0.0729717318585941	FALSE	FALSE	TRUE	FALSE	FALSE	0	0.633333333333333	2.5168125	0	0	0	0
b0008	32.5361362894474	0.017411967048895	0.0214063119160739	5.13322325046024	204	8238	9191	953	true	1184	29.2905092209455	0.727	0.386641996639953	0.519916142557652	0.60377358490566	0.383647798742138	0.572327044025157	0.187	9247	0.315814410349429	FALSE	FALSE	FALSE	FALSE	FALSE	0	59.8	6.265736667	0	0	0	0
b0009	7.68601468867622	0.0027315887484176	0.0142158913770594	2.41316597133628	612	9306	9893	587	true	720	76.372479597889	0.495	0.318948315404258	0.54421768707483	0.627551020408163	0.433673469387755	0.571428571428571	0.316	155	0.49242300137662	FALSE	TRUE	FALSE	FALSE	FALSE	0	4.7	5.7906	0	0	0	0
b0010	15.6356124410438	0.00297947986159293	0.00762229141410987	1.36840718212854	318	9928	10494	566	false	1304	36.1994134949418	0.678	0.37522021779484	0.530864197530864	0.555555555555556	0.396825396825397	0.64021164021164	0	0	0.333188433935812	FALSE	FALSE	TRUE	FALSE	FALSE	0	1.8	9.0264	0	0	0	0
b0011	0	0	0	0	336	10643	11356	713	false	1308	Inf	0.399	0.303821790634725	0.508403361344538	0.609243697478992	0.352941176470588	0.563025210084034	0	0	0.809475527165826	FALSE	FALSE	FALSE	FALSE	FALSE	0	0.1	0	0	0	0	0.0561009817671809
b0013	0	0	0	0	366	11382	11786	404	false	1305	Inf	0.516	0.317849530935045	0.488888888888889	0.481481481481482	0.414814814814815	0.57037037037037	0	0	0.399033512613732	FALSE	FALSE	FALSE	FALSE	FALSE	0	0.0333333333333333	4.03995	0	0	0	0.284653465346535
b0014	0	0	0	0	144	12163	14079	1916	true	0	Inf	0.793	0.401251684614984	0.511215440792906	0.641627543035994	0.369327073552426	0.522691705790297	0.189	18133	0.166822520350197	FALSE	FALSE	FALSE	FALSE	TRUE	0	154.166666666667	0	0	0	0	0
b0015	0	0	0.00109293713661648	0	150	14168	15298	1130	true	0	Inf	0.631	0.355613388329027	0.551724137931034	0.663129973474801	0.43236074270557	0.559681697612732	0.221	748	0.140830166490071	FALSE	FALSE	FALSE	FALSE	FALSE	0	49.5666666666667	0	0	0	0	0
b0016	45.3683609295384	0.00974974473588501	0.00859607403584833	3.21190445312966	228	15445	16557	1112	true	0	24.5104733170116	0.297	0.241925158036494	0.519317160826595	0.633423180592992	0.482479784366577	0.442048517520216	0	0	0.208885880951646	FALSE	TRUE	FALSE	FALSE	FALSE	0	7.06666666666667	0	0	0	0	0
b0018	4.03880913369834	0.00138684656205906	0.0137352027902257	0.99709031960237	498	16751	16960	209	false	722	Inf	0.406	0.254200643891838	0.514285714285714	0.542857142857143	0.371428571428571	0.628571428571429	0	0	0.186835954076146	FALSE	FALSE	FALSE	FALSE	FALSE	0	0.266666666666667	0	0	0	0	0
b4412	0	0	0.0135105050494265	0	Inf	16751	16903	152	false	722	Inf	0.494	0.250080517461269	0.529411764705882	0.568627450980392	0.352941176470588	0.666666666666667	0	0	0	FALSE	FALSE	TRUE	FALSE	FALSE	0	0.233333333333333	0	0	0	0	0
b4413	0	0	0.0142833713219521	0	Inf	16952	17006	54	true	1151	Inf	0	0	0.472727272727273	0.611111111111111	0.277777777777778	0.555555555555556	0	0	0	TRUE	FALSE	FALSE	FALSE	FALSE	0	0.0333333333333333	0	0	0	0	0
b0019	19.466900177983	0.00387023655461994	0.00795244547254045	2.21302983223591	396	17489	18655	1166	true	773	59.8965417883399	0.441	0.287550966146614	0.51413881748072	0.570694087403599	0.419023136246787	0.552699228791774	0	0	0.362177152728368	FALSE	FALSE	TRUE	FALSE	FALSE	0	6.43333333333333	0	0	0	0	0.158662092624357
b0020	15.8365522484592	0.00503396752199084	0.0127148067155352	1.78908824083955	246	18715	19620	905	true	773	117.042818692648	0.422	0.271044525213799	0.474613686534216	0.566225165562914	0.364238410596027	0.493377483443709	0	0	0.647218497127758	FALSE	TRUE	FALSE	FALSE	FALSE	0	1.86666666666667	0	0	0	0	0
b0021	13.1398416081366	0.00726709473918795	0.0221223206669035	3.08599022845529	294	19811	20314	503	false	0	38.2805223229273	0.363	0.268387651094501	0.545634920634921	0.577380952380952	0.398809523809524	0.660714285714286	0	0	0.621828456790356	FALSE	TRUE	FALSE	FALSE	FALSE	0	3.1	0	0	0	0	0
b0022	10.5717844032704	0.00605592133980448	0.0229135256974445	2.78134662449554	318	20233	20508	275	false	0	26.0126379341342	0.432	0.290023392851358	0.528985507246377	0.5	0.543478260869565	0.543478260869565	0	0	0.779890028219185	FALSE	FALSE	FALSE	FALSE	FALSE	0	3.3	0	0	0	0	0
b0023	26.1979446828726	0.0254721661799583	0.0388918542859758	5.30454006796329	144	20815	21078	263	false	1049	10.0389554670654	0.703	0.40421881489226	0.465909090909091	0.534090909090909	0.397727272727273	0.465909090909091	0.206	31222	0.341702996114259	FALSE	FALSE	FALSE	FALSE	FALSE	0	150.733333333333	0	0	0	0	0
b0024	0	0	0.0386442093915462	0	Inf	21181	21399	218	true	0	Inf	0.305	0.231659703473054	0.488584474885845	0.506849315068493	0.465753424657534	0.493150684931507	0	0	0	FALSE	FALSE	FALSE	FALSE	TRUE	0	0.5	0	0	0	0	0
b0025	0	0	0.0295854824405458	0	Inf	21407	22348	941	true	996	Inf	0.44	0.306940919658795	0.536093418259023	0.665605095541401	0.401273885350318	0.54140127388535	0.267	93	-0.0995796889210769	FALSE	TRUE	FALSE	FALSE	FALSE	0	15.5333333333333	0	0	0	0	0
b0026	50.7889797179481	0.02559448754778	0.0201575126650833	4.4438143948433	120	22391	25207	2816	true	996	Inf	0.675	0.357153265874447	0.557685481008165	0.621938232161874	0.412140575079872	0.638977635782748	0.236	1980	0.238094934869785	FALSE	TRUE	FALSE	FALSE	FALSE	0	76.4666666666667	0	0	0	0	0
b0027	18.9559818425279	0.0114744184572116	0.0242127652421963	3.78007186220406	228	25207	25701	494	true	996	Inf	0.534	0.328450555130314	0.535353535353535	0.551515151515152	0.393939393939394	0.660606060606061	0.244	0	0.215078979121602	FALSE	FALSE	TRUE	FALSE	FALSE	0	9.46666666666667	0	0	0	0	0
b0028	0	0	0.0228665980932796	0	Inf	25826	26275	449	true	996	Inf	0.594	0.335196033647096	0.544444444444444	0.626666666666667	0.393333333333333	0.613333333333333	0.262	457	0	FALSE	TRUE	FALSE	FALSE	FALSE	0	9.1	0	0	0	0	0
b0029	0	0	0.0187276682640947	0	Inf	26277	27227	950	true	996	Inf	0.625	0.36220322144194	0.550998948475289	0.652996845425868	0.38801261829653	0.61198738170347	0.304	220	0.233139291508383	FALSE	TRUE	FALSE	FALSE	FALSE	0	13.4333333333333	0	0	0	0	0
b0030	4.7975066448276	0.00182554314441852	0.0152207659483846	1.21768334293179	462	27293	28207	914	true	999	190.515629818965	0.464	0.285486455026093	0.562841530054645	0.639344262295082	0.449180327868852	0.6	0	46	0.678229586145159	FALSE	TRUE	FALSE	FALSE	TRUE	0	0.266666666666667	8.183926667	0	0	0	0
b0031	18.1534343818149	0.0145734436946551	0.0321117060014913	4.42254806925499	210	28374	29195	821	true	240	45.2256020944682	0.509	0.305953467139485	0.534063260340633	0.645985401459854	0.437956204379562	0.518248175182482	0.343	3109	-0.0212541563278617	FALSE	TRUE	FALSE	FALSE	FALSE	0	3.66666666666667	4.59129	0	0	0	0
b0032	14.0255388699318	0.0153271697245306	0.0437121735333511	5.44732539487358	246	29651	30799	1148	true	152	81.8506875668856	0.555	0.329521570123785	0.533507397737163	0.605744125326371	0.415143603133159	0.579634464751958	0	9270	0.137085412883708	FALSE	TRUE	FALSE	TRUE	FALSE	0	15.5666666666667	0	0	0	0	0
b0033	11.577496726681	0.0113040364455233	0.0390552006617201	5.09383663545985	312	30817	34038	3221	true	152	360.062815459527	0.716	0.376876782750372	0.562693978895096	0.635009310986965	0.402234636871508	0.650837988826816	0	4414	0.300070435939837	FALSE	TRUE	FALSE	TRUE	FALSE	0	35.1	0	0	0	0	0.102763117044396
b0034	4.33631617186786	0.00248372056736406	0.0229108807469101	2.17269241239211	606	34300	34695	395	true	149	91.0911438060234	0.351	0.27084444861745	0.45959595959596	0.515151515151515	0.348484848484849	0.515151515151515	0	0	-0.418423249641124	FALSE	TRUE	FALSE	FALSE	FALSE	0	0.466666666666667	3.87712	0	0	0	1
b0035	2.06029318597433	0.000767581848264578	0.0149023809521863	0.791057832562043	714	34781	35371	590	false	150	Inf	0.377	0.291389776615388	0.549915397631134	0.614213197969543	0.421319796954315	0.614213197969543	0	0	0.210470354623927	FALSE	TRUE	FALSE	FALSE	FALSE	0	0.0666666666666667	0	0	0	0	0.00847457627118644
b0036	4.29204261806463	0.00117230782309631	0.0109254071072102	0.619595800821769	366	35377	36162	785	false	150	Inf	0.519	0.326219306448536	0.540712468193384	0.641221374045801	0.435114503816794	0.545801526717557	0	0	-0.198599089169843	FALSE	TRUE	FALSE	FALSE	FALSE	0	0	0	0	0	0	0.414012738853503
b0037	11.7254499302436	0.00195541120600267	0.00667065645288051	0.898075792624461	318	36271	37824	1553	false	150	Inf	0.481	0.306369630723119	0.51029601029601	0.55984555984556	0.391891891891892	0.579150579150579	0	0	0	FALSE	TRUE	FALSE	FALSE	FALSE	0	0.133333333333333	0	0	0	0	0.282034771410174
b0038	0	0	0.00383159242177704	0	348	37898	39115	1217	false	150	Inf	0.574	0.355429115795104	0.526272577996716	0.571428571428571	0.399014778325123	0.608374384236453	0	0	-0.00875449424506591	FALSE	TRUE	FALSE	FALSE	FALSE	0	0.0333333333333333	0	0	0	0	0
b0039	11.3095106338564	0.00179314828752607	0.00634208975287775	0.885639297559853	342	39244	40386	1142	false	150	Inf	0.606	0.355496279593526	0.538932633420822	0.574803149606299	0.401574803149606	0.640419947506562	0	0	0.0994865366474489	FALSE	TRUE	FALSE	FALSE	FALSE	0	0.5	0	0	0	0	0
b0040	0	0	0.00146609304103015	0	222	40417	41931	1514	false	150	Inf	0.504	0.317307262870209	0.518151815181518	0.481188118811881	0.423762376237624	0.64950495049505	0	0	0.216237730432132	FALSE	FALSE	TRUE	FALSE	FALSE	0	0.1	0	0	0	0	0.204095112285337
b0041	0	0	0	0	276	42403	43173	770	true	359	Inf	0.556	0.333416218440537	0.525291828793774	0.64591439688716	0.400778210116732	0.529182879377432	0	0	-0.15917802323097	FALSE	TRUE	FALSE	FALSE	FALSE	0	0.0333333333333333	0	0	0	0	0.366233766233766
b0042	0	0	0	0	282	43188	44129	941	true	359	Inf	0.618	0.341259282633646	0.56687898089172	0.621019108280255	0.439490445859873	0.640127388535032	0	0	0.408975212728318	FALSE	FALSE	FALSE	FALSE	FALSE	0	0.0666666666666667	0	0	0	0	0
b0043	0	0	0	0	660	44180	45466	1286	true	359	Inf	0.536	0.338882529910072	0.549339549339549	0.638694638694639	0.398601398601399	0.610722610722611	0	0	0.229454065751382	FALSE	TRUE	FALSE	FALSE	FALSE	0	0.0666666666666667	0	0	0	0	0
b0044	0	0	0	0	276	45463	45750	287	true	359	Inf	0.567	0.343787273656356	0.569444444444444	0.65625	0.385416666666667	0.666666666666667	0	0	0.407173211968495	FALSE	TRUE	FALSE	FALSE	FALSE	0	0	0	0	0	0	0
b0045	0	0	0.000858825234624137	0	486	45807	47138	1331	true	1307	Inf	0.413	0.287431022271637	0.533033033033033	0.529279279279279	0.434684684684685	0.635135135135135	0	0	-0.106423185868753	FALSE	FALSE	TRUE	FALSE	FALSE	0	0.0666666666666667	0	0	0	0	0
b0046	24.5154116126565	0.00285045895959276	0.00465088492843605	1.70393563136104	414	47246	47776	530	true	584	21.6190536946309	0.485	0.285579661345043	0.546139359698682	0.632768361581921	0.395480225988701	0.610169491525424	0	0	0.425505444857956	FALSE	FALSE	FALSE	FALSE	FALSE	0	0.3	4.312446667	0	0	0	0
b0047	11.4302740974773	0.00222181333257938	0.00777518828903586	1.59739990456423	498	47769	49631	1862	true	584	184.519784168886	0.482	0.309968273028602	0.555018786902845	0.631239935587762	0.400966183574879	0.632850241545894	0	0	0.332713965873772	FALSE	FALSE	TRUE	FALSE	FALSE	0	1.83333333333333	4.312446667	0	0	0	0
b0048	8.60563518664894	0.0053009394200571	0.024639387122899	2.84757300578624	372	49823	50302	479	true	377	55.6612021786766	0.524	0.322164867651005	0.527083333333333	0.5875	0.4	0.59375	0.303	249	0.287245981402267	FALSE	TRUE	FALSE	FALSE	FALSE	0	9.7	4.04681	0	0	0	0
b0049	11.6794765145483	0.007963009652869	0.0272718032968345	2.48543365421431	216	50380	51222	842	false	623	Inf	0.513	0.330895104867737	0.557532621589561	0.629893238434164	0.434163701067616	0.608540925266904	0	44	0.84165783217326	FALSE	TRUE	FALSE	FALSE	FALSE	0	5.5	0	0	0	0	0
b0050	17.5353343719031	0.0128104253105121	0.0292219698554212	3.22219691497795	174	51229	51606	377	false	623	Inf	0.424	0.258608274911206	0.518518518518518	0.603174603174603	0.396825396825397	0.555555555555556	0.397	0	0.430298600830472	FALSE	FALSE	FALSE	FALSE	FALSE	0	7.83333333333333	0	0	0	0	0
b0051	26.7866540579033	0.0198974260088054	0.0297124470503769	3.79913857344842	132	51609	52430	821	false	623	Inf	0.509	0.297108671089934	0.530413625304136	0.598540145985402	0.375912408759124	0.616788321167883	0	197	0.418300325452385	FALSE	TRUE	FALSE	FALSE	FALSE	0	14.5	0	0	0	0	0
b0052	15.4228472612274	0.0118503008548754	0.0307344050139606	3.49358804219972	204	52427	53416	989	false	623	Inf	0.432	0.287212798179326	0.563636363636364	0.672727272727273	0.43030303030303	0.587878787878788	0.441	121	0.54102627531919	FALSE	TRUE	FALSE	TRUE	FALSE	0	15.1	0	0	0	0	0
b0053	32.5840058721108	0.0278118616507042	0.034141734150016	4.10657323847795	102	53416	54702	1286	false	623	Inf	0.637	0.369660053100796	0.538461538461538	0.608391608391608	0.377622377622378	0.629370629370629	0.251	1533	0.334517407979819	FALSE	FALSE	FALSE	FALSE	FALSE	0	31.7666666666667	0	0	0	0	0
b0054	0	0	0.0338772706398007	0	Inf	54755	57109	2354	false	623	Inf	0.561	0.342024284807185	0.51380042462845	0.54140127388535	0.396178343949045	0.603821656050955	0	456	-0.347343759325236	FALSE	FALSE	FALSE	FALSE	FALSE	0	43.2666666666667	0	0	0	0	0
b0055	10.741059875872	0.00725308199217521	0.0270106752070829	2.51498478774469	240	57364	58179	815	true	272	75.8770558416459	0.506	0.320619673421474	0.526960784313726	0.599264705882353	0.393382352941176	0.588235294117647	0.41	1	-0.269523856482545	FALSE	FALSE	TRUE	FALSE	FALSE	0	3.6	3.653965	0	0	0	0
b4659	0	0	0.0232151341381484	0	Inf	58474	59269	795	true	1311	Inf	0	0	0.42964824120603	0.426415094339623	0.328301886792453	0.535849056603774	0	0	0	FALSE	FALSE	FALSE	FALSE	FALSE	0	0	0	0	0	0	0.792452830188679
b0058	11.3772715246422	0.005189815265266	0.0182462561573759	2.02417261942097	270	59687	60346	659	false	503	Inf	0.474	0.307657970153423	0.539393939393939	0.622727272727273	0.409090909090909	0.586363636363636	0.306	0	-0.0463029954690608	FALSE	TRUE	FALSE	FALSE	FALSE	0	7.56666666666667	0	0	0	0	0
b0059	0	0	0.0131568422222049	0	Inf	60358	63264	2906	false	503	Inf	0.656	0.36183996037744	0.549019607843137	0.667698658410733	0.373581011351909	0.60577915376677	0	77	-0.105210959252396	FALSE	TRUE	FALSE	FALSE	FALSE	18.5008	40.6666666666667	4.623611667	0.219411038204001	0	1.90688	0
b0060	15.3289280416571	0.00404829975537764	0.0105638169723967	1.4387787477968	246	63429	65780	2351	false	0	153.370150450902	0.482	0.303744960876997	0.553571428571429	0.64030612244898	0.404336734693878	0.616071428571429	0	0	-0.126194827137679	FALSE	TRUE	FALSE	FALSE	TRUE	0	1.6	2.981756667	0	32.8534	0	0
b0061	0	0	0.00144254038627165	0	666	65855	66550	695	false	0	Inf	0.548	0.337350571114821	0.55316091954023	0.607758620689655	0.400862068965517	0.650862068965517	0	0	0.216468803633999	FALSE	TRUE	FALSE	FALSE	FALSE	0	0.0333333333333333	0	0	0	0	0
b0062	0	0	0	0	324	66835	68337	1502	false	0	Inf	0.623	0.334482507409224	0.554890219560878	0.614770459081836	0.385229540918164	0.664670658682635	0	0	0.398797455543452	FALSE	TRUE	FALSE	FALSE	FALSE	0	0.266666666666667	0	0	0	0	0
b0063	0	0	0	0	636	68348	70048	1700	false	0	Inf	0.572	0.31440800413984	0.580246913580247	0.649029982363316	0.476190476190476	0.615520282186949	0	0	0.305112528837256	FALSE	TRUE	FALSE	FALSE	FALSE	0	0.0666666666666667	0	0	0	0	0
b0064	22.0671823772786	0.00575734093981962	0.01043602366879	2.44486944505615	294	70387	71265	878	true	0	39.787589778749	0.403	0.254984492418109	0.525597269624573	0.604095563139932	0.402730375426621	0.569965870307167	0	0	0.0438637853732917	FALSE	TRUE	FALSE	FALSE	FALSE	0	0.633333333333333	3.97744	0	0	0	0
b0065	6.37498686942028	0.00294235485561097	0.0184618724140434	1.52964312267197	360	71351	72115	764	true	1310	119.843384096174	0.454	0.298907676230457	0.538562091503268	0.549019607843137	0.427450980392157	0.63921568627451	0	0	-0.0109916313256573	FALSE	FALSE	TRUE	FALSE	FALSE	0	1.16666666666667	4.75077	0	0	0	0
b0066	8.01727179626227	0.00370390690572858	0.0184796374619874	2.31029115861575	432	72229	72927	698	false	0	87.0620352830516	0.405	0.279607190813557	0.570815450643777	0.587982832618026	0.44206008583691	0.682403433476395	0	0	0.126438803601133	FALSE	FALSE	FALSE	FALSE	FALSE	0	0.133333333333333	0	0	0	0	0
b0067	8.84226517184018	0.00389306354474169	0.0176111594442558	2.46197556497973	438	72911	74521	1610	false	0	182.080040432099	0.459	0.295082751970756	0.584109248913718	0.623836126629423	0.432029795158287	0.696461824953445	0	0	-0.041124007411808	FALSE	FALSE	TRUE	FALSE	FALSE	0	0.966666666666667	0	0	0	0	0
b0068	9.32719445096475	0.00427461180690817	0.0183318224118981	3.6653127073766	594	74497	75480	983	false	0	105.390748007652	0.525	0.341858074445249	0.532520325203252	0.588414634146341	0.408536585365854	0.600609756097561	0	10	-0.162463201873509	FALSE	FALSE	FALSE	FALSE	FALSE	0	3.2	0	0	0	0	0
b0069	19.0079676909799	0.00401146452342753	0.00844164844689029	1.59930688479891	276	75644	77299	1655	false	0	87.0687506894999	0.446	0.306377948901413	0.548913043478261	0.617753623188406	0.403985507246377	0.625	0	0	0.0614457679017164	FALSE	FALSE	FALSE	FALSE	FALSE	0	0.9	0	0	0	0	0
b4577	0	0	0.0123740615890777	0	Inf	77367	77593	226	true	1128	Inf	0	0	0.475770925110132	0.466666666666667	0.453333333333333	0.52	0	0	0	TRUE	FALSE	FALSE	FALSE	FALSE	0	39.8666666666667	7.355175	0	16.5416	0	0
b4662	0	0	0.0119518018233066	0	Inf	77388	77519	131	true	1128	Inf	0	0.219407697449336	0.46969696969697	0.454545454545455	0.431818181818182	0.522727272727273	0	0	0	FALSE	FALSE	FALSE	FALSE	FALSE	0	37.1666666666667	7.355175	0	16.5416	0	0
b0070	0	0	0.0204188434771247	0	Inf	77621	78799	1178	true	1128	Inf	0.361	0.258640105424567	0.485156912637829	0.508905852417303	0.432569974554707	0.513994910941476	0	0	0.0330218398056132	FALSE	FALSE	TRUE	FALSE	TRUE	0	4.66666666666667	7.355175	0	16.5416	0	0
b0071	25.0752423231212	0.0189438120295909	0.03021914888874	4.76492319342284	174	78848	79453	605	false	601	12.1988317204461	0.595	0.330824071006323	0.514851485148515	0.589108910891089	0.351485148514851	0.603960396039604	0	6487	0.217742682246053	FALSE	TRUE	FALSE	TRUE	FALSE	0	2.3	0	0	0	0	0
b0072	38.4807673082692	0.029417419603966	0.0305788285023563	5.36220823332008	126	79464	80864	1400	false	601	50.5212932355362	0.643	0.362686743919392	0.557458957887223	0.620985010706638	0.445396145610278	0.605995717344754	0	4175	0.428081776868016	FALSE	TRUE	FALSE	TRUE	FALSE	0	3.56666666666667	0	0	0	0	0
b0073	45.793537768167	0.0347113998444333	0.0303199110932745	5.42579442193913	108	80867	81958	1091	false	601	74.3456154690196	0.586	0.358433929804296	0.554945054945055	0.634615384615385	0.425824175824176	0.604395604395604	0	3581	0.110769037411194	FALSE	TRUE	FALSE	TRUE	TRUE	0	2.16666666666667	0	0	0	0	0
b0074	40.9942351793189	0.032480181327981	0.0316924379107498	5.07702908735307	108	81958	83529	1571	false	601	110.727426382108	0.601	0.349597248089716	0.529898218829516	0.601145038167939	0.375954198473282	0.612595419847328	0	1315	-0.365461544768044	FALSE	TRUE	FALSE	TRUE	FALSE	0	2.1	0	0	0	0	0
b0075	7.04985542638954	0.00684082909100692	0.0388140106555934	4.14849804152838	420	83622	83708	86	false	601	134.854810365239	0.261	0.202021760756129	0.471264367816092	0.551724137931034	0.413793103448276	0.448275862068966	0	0	-0.193188252617929	FALSE	TRUE	FALSE	TRUE	FALSE	0	1	0	0	0	0	1
b0076	2.22564983249644	0.000632452481163901	0.011366612517918	0.383539457653958	420	84368	85312	944	true	602	424.145787094075	0.414	0.279761377722363	0.457142857142857	0.577777777777778	0.361904761904762	0.431746031746032	0	0	-0.592881384258327	FALSE	TRUE	FALSE	FALSE	FALSE	0	0	0	0	0	0	1
b0077	52.4327996987082	0.015508078140072	0.0118308221030998	4.16921635641012	186	85630	87354	1724	true	551	32.8801820598276	0.438	0.285407641907446	0.529275362318841	0.613913043478261	0.398260869565217	0.575652173913043	0	594	-0.425369603786443	FALSE	TRUE	FALSE	FALSE	FALSE	0	1.83333333333333	5.19666	0	0	0	0.133410672853828
b0078	52.9652865616013	0.0174351763225968	0.013167247799042	3.78177066477268	150	87357	87848	491	true	551	42.1504047259307	0.388	0.303398047808849	0.502032520325203	0.597560975609756	0.384146341463415	0.524390243902439	0	1338	-0.329172713831673	FALSE	TRUE	FALSE	FALSE	FALSE	0	0.8	5.19666	0	0	0	0.663951120162933
b0080	0	0	0.0120300307956202	0	Inf	88028	89032	1004	true	191	Inf	0.48	0.312157784639759	0.549253731343284	0.66865671641791	0.408955223880597	0.570149253731343	0.366	92	-0.0240396628886277	FALSE	TRUE	FALSE	FALSE	FALSE	0	6.56666666666667	3.801016667	0	0	0	0.268924302788845
b0081	44.4522730994195	0.0161463943934739	0.0145291957127698	4.48058809374257	192	89634	90092	458	true	728	10.3031851481625	0.362	0.274547337507212	0.520697167755991	0.627450980392157	0.366013071895425	0.568627450980392	0.272	48	0.0921640644014836	FALSE	FALSE	FALSE	FALSE	FALSE	27.23	10.7333333333333	4.035208333	0.0450747877523878	3.72883	1.62128	0.200873362445415
b0082	51.6564541388069	0.011179747962209	0.00865699990337529	3.87654463111111	240	90094	91035	941	true	728	28.5196890814642	0.501	0.327609385570968	0.552016985138004	0.659235668789809	0.43312101910828	0.563694267515924	0	333	-0.0689442088160597	FALSE	TRUE	FALSE	FALSE	FALSE	27.0963	12.5666666666667	4.035208333	0.0530342972243677	3.72883	1.40056	0
b0083	0	0	0.00508049395057705	0	Inf	91032	91397	365	true	728	Inf	0.379	0.25710458592142	0.502732240437158	0.614754098360656	0.352459016393443	0.540983606557377	0.382	33	-0.142913709551426	FALSE	FALSE	TRUE	FALSE	FALSE	27.0963	6.7	4.035208333	0.0282755802177664	3.72883	1.40056	0
b0084	0	0	0.00244227175342511	0	354	91413	93179	1766	true	728	Inf	0.522	0.321106772717699	0.539898132427844	0.589134125636672	0.443123938879457	0.587436332767402	0	2	0.0912169743902247	FALSE	FALSE	TRUE	FALSE	FALSE	27.0963	28.2666666666667	4.035208333	0.119292000122716	3.72883	1.40056	0
b0085	0	0	0.000400418613102067	0	228	93166	94653	1487	true	728	Inf	0.56	0.307712760483271	0.565860215053763	0.683467741935484	0.435483870967742	0.578629032258065	0.297	378	0.0862334098395152	FALSE	TRUE	FALSE	FALSE	FALSE	27.0963	18.2333333333333	4.035208333	0.0769489670602895	3.72883	1.40056	0
b0086	0	0	0	0	180	94650	96008	1358	true	728	Inf	0.553	0.329165357529349	0.551140544518028	0.63355408388521	0.445916114790287	0.573951434878587	0.291	389	0.257961545589675	FALSE	TRUE	FALSE	FALSE	FALSE	27.0963	20	4.035208333	0.0844047170679593	3.72883	1.40056	0
b0087	0	0	0.00052796988136784	0	474	96002	97084	1082	true	728	Inf	0.542	0.333670035561535	0.533702677746999	0.581717451523546	0.379501385041551	0.6398891966759	0.305	6	0.16453557970793	FALSE	FALSE	TRUE	FALSE	FALSE	27.0963	12	4.035208333	0.0506428302407756	3.72883	1.40056	0
b0088	0	0	0.000551135428789127	0	Inf	97087	98403	1316	true	728	Inf	0.551	0.327129125820425	0.548974943052392	0.651480637813212	0.425968109339408	0.569476082004556	0.29	123	0.316757504303057	FALSE	TRUE	FALSE	FALSE	FALSE	27.0963	22.6333333333333	4.035208333	0.0955180048152406	3.72883	1.40056	0
b0089	0	0	0.00197973726651129	0	Inf	98403	99647	1244	true	728	Inf	0.479	0.317329070852102	0.530120481927711	0.549397590361446	0.409638554216867	0.631325301204819	0.343	0	-0.0403060645990188	FALSE	FALSE	TRUE	FALSE	FALSE	27.0963	16.6333333333333	4.035208333	0.0701965896948528	3.72883	1.40056	0
b0090	0	0	0.00212545849365181	0	810	99644	100711	1067	true	728	Inf	0.475	0.283943985530879	0.560861423220974	0.674157303370786	0.474719101123595	0.533707865168539	0.316	69	0.0857589199802948	FALSE	FALSE	FALSE	FALSE	FALSE	27.0963	13.9	4.035208333	0.0586612783622317	3.72883	1.40056	0
b0091	0	0	0.00263599001083598	0	510	100765	102240	1475	true	728	Inf	0.537	0.321271659693105	0.547425474254743	0.658536585365854	0.420731707317073	0.563008130081301	0.319	348	0.425712442639998	FALSE	TRUE	FALSE	FALSE	FALSE	27.0963	15.2666666666667	4.035208333	0.0644289340285422	3.72883	1.40056	0
b0092	11.4004915079001	0.00314107682234639	0.011020847022849	3.37309305253632	744	102233	103153	920	true	728	Inf	0.42	0.300045024856734	0.515743756786102	0.612377850162866	0.42671009771987	0.50814332247557	0.299	373	0.502069717954516	FALSE	TRUE	FALSE	FALSE	FALSE	27.0963	10.3	4.035208333	0.043468429289999	3.72883	1.40056	0
b0093	3.88136407337522	0.00180571360193108	0.018609061843156	3.58030216946458	1374	103155	103985	830	true	728	Inf	0.421	0.305727303412116	0.53309265944645	0.602888086642599	0.40072202166065	0.595667870036101	0.318	0	0.217488279897211	FALSE	FALSE	TRUE	FALSE	FALSE	27.0963	8.16666666666667	4.035208333	0.0344652594694167	3.72883	1.40056	0
b0094	0	0	0.0197818792280274	0	Inf	103982	105244	1262	true	728	Inf	0.48	0.306459352223022	0.52098178939034	0.641330166270784	0.391923990498812	0.529691211401425	0.319	345	0.188700336860608	FALSE	FALSE	FALSE	FALSE	FALSE	27.0963	18.5333333333333	4.035208333	0.0782150378163089	3.72883	1.40056	0
b0095	0	0	0.025622161247683	0	Inf	105305	106456	1151	true	728	Inf	0.654	0.35983460806738	0.541666666666667	0.669270833333333	0.411458333333333	0.544270833333333	0.239	6073	0.204047536434427	FALSE	TRUE	FALSE	FALSE	FALSE	27.0963	42.3666666666667	4.035208333	0.178797325655627	3.72883	1.40056	0
b0096	9.30271193025212	0.00816853568933939	0.0351232447079247	4.74153722555341	402	106557	107474	917	true	728	Inf	0.602	0.345002705982983	0.510893246187364	0.581699346405229	0.379084967320261	0.571895424836601	0.227	77	0.865808720226703	FALSE	TRUE	FALSE	FALSE	FALSE	27.0963	93.2666666666667	4.035208333	0.393607330593583	3.72883	1.40056	0
b0097	0	0	0.029040494978412	0	Inf	107705	108217	512	true	1107	Inf	0.391	0.260170875625194	0.539961013645224	0.60233918128655	0.485380116959064	0.532163742690059	0.257	0	0	FALSE	FALSE	FALSE	FALSE	FALSE	25.529	8.66666666666667	5.591533333	0.0280267675354018	0	7.33191	0
b0098	37.4687095516652	0.0156985667430838	0.0167591218709438	3.54098122082513	156	108279	110984	2705	true	1107	Inf	0.674	0.382272027421317	0.524020694752402	0.636363636363636	0.364745011086475	0.570953436807095	0.254	547	0.616788146665886	FALSE	FALSE	FALSE	FALSE	FALSE	25.529	70.6	5.591533333	0.228310360153773	0	7.33191	0
b0099	5.64542819472263	0.00215817345503822	0.0152914774971769	1.47691918054124	474	111044	111433	389	true	1107	Inf	0.423	0.328036413971516	0.492307692307692	0.630769230769231	0.353846153846154	0.492307692307692	0	4	0.498061508431803	FALSE	TRUE	FALSE	FALSE	TRUE	25.529	1.93333333333333	5.591533333	0.00625212506558964	0	7.33191	0
b0101	16.7222771218768	0.00589094367875654	0.0140912475874467	2.9095481159657	342	111649	111846	197	false	0	11.7806922205754	0.452	0.262499380163547	0.515151515151515	0.515151515151515	0.515151515151515	0.515151515151515	0.328	151	0.191425639813039	FALSE	TRUE	FALSE	FALSE	FALSE	0	2.26666666666667	0	0	0	0	0
b0102	26.9744074738697	0.0100497979222593	0.0149027153712194	2.96278164391785	204	111856	112599	743	false	0	27.5446272812387	0.456	0.311960661514567	0.514784946236559	0.625	0.370967741935484	0.548387096774194	0.311	286	0.483837048298401	FALSE	TRUE	FALSE	FALSE	FALSE	0	6.5	0	0	0	0	0
b0103	20.9828631323606	0.0106191231844464	0.0202434207714373	2.94678277680664	192	112599	113219	620	false	0	29.5479218488449	0.423	0.287913918246748	0.526570048309179	0.676328502415459	0.386473429951691	0.516908212560386	0.372	64	0.409744760699734	FALSE	TRUE	FALSE	FALSE	FALSE	0	3.46666666666667	0	0	0	0	0
b0104	12.4678327550458	0.00558841437809989	0.017929064298166	4.06623321336159	504	113444	114487	1043	true	486	83.6552767823978	0.612	0.315946577193519	0.513409961685824	0.583333333333333	0.433908045977011	0.522988505747126	0.318	848	-0.0611113934470229	FALSE	TRUE	FALSE	FALSE	FALSE	0	9.3	21.14376667	0	0	0	0
b0106	0	0	0	0	402	114522	115724	1202	false	885	Inf	0.353	0.270072729799396	0.519534497090607	0.5785536159601	0.399002493765586	0.581047381546135	0	0	1.09727362463222	FALSE	FALSE	TRUE	FALSE	FALSE	0	0.6	0	0	0	0	0
b0107	0	0	0	0	Inf	115714	117099	1385	false	885	Inf	0.373	0.283664652057345	0.534632034632035	0.651515151515151	0.41991341991342	0.532467532467532	0	0	-0.0344570715300279	FALSE	TRUE	FALSE	FALSE	FALSE	0	0.666666666666667	0	0	0	0	0
b0108	0	0	0	0	390	117109	117549	440	false	885	Inf	0.43	0.31313557512539	0.530612244897959	0.551020408163265	0.448979591836735	0.591836734693878	0	0	0.63190775760647	FALSE	FALSE	FALSE	FALSE	FALSE	0	0.0666666666666667	0	0	0	0	0
b0109	0	0	0.000727445001710949	0	156	117752	118645	893	false	754	Inf	0.461	0.333401234871141	0.531319910514541	0.647651006711409	0.389261744966443	0.557046979865772	0	510	0.470617543958838	FALSE	TRUE	FALSE	TRUE	FALSE	0	3.63333333333333	4.032005	0	0	0	0
b0110	0	0	0.00406209678965246	0	258	118733	119284	551	true	56	Inf	0.446	0.2792261490109	0.53804347826087	0.635869565217391	0.46195652173913	0.516304347826087	0	0	0.901186371296303	FALSE	TRUE	FALSE	FALSE	FALSE	0	1.53333333333333	5.1492475	0	0	0	0
b0111	14.4578575046048	0.00515176906862435	0.0142532019477534	1.74176617101794	234	119281	120135	854	true	56	Inf	0.411	0.28094478203483	0.52046783625731	0.603508771929825	0.403508771929825	0.554385964912281	0	1	0.896155047464227	FALSE	FALSE	TRUE	FALSE	FALSE	0	1.13333333333333	5.1492475	0	0	0	0
b0112	26.1884699254995	0.0152824657951686	0.0233422812995855	4.37313733904765	198	120178	121551	1373	false	90	52.4276524709496	0.576	0.339217342997182	0.526928675400291	0.561135371179039	0.390829694323144	0.62882096069869	0.357	144	0.582015312446252	FALSE	FALSE	TRUE	FALSE	FALSE	0	6.8	5.1358575	0	16.2482	0	0
b0113	13.3700244947534	0.00719258086134435	0.0215185271026745	2.74304685946324	264	122092	122856	764	true	835	57.1427524534306	0.446	0.299575487626631	0.558169934640523	0.67843137254902	0.380392156862745	0.615686274509804	0.27	53	-0.19601615659934	FALSE	TRUE	FALSE	FALSE	FALSE	0	21.8	0	0	0	0	0
b0114	24.2618904648201	0.0100119144440848	0.0165064044924317	5.3782273382234	372	123017	125680	2663	true	835	166.903366691689	0.769	0.387026701787978	0.530405405405405	0.611486486486487	0.380630630630631	0.599099099099099	0.187	4470	-0.00764050553598672	FALSE	FALSE	FALSE	FALSE	FALSE	0	691.6	6.303783333	0	0	0	0
b0115	13.6315257994612	0.00589017532480182	0.0172839795381809	5.05059533868827	594	125695	127587	1892	true	835	305.699274635815	0.754	0.375183271435304	0.54675118858954	0.657686212361331	0.41838351822504	0.56418383518225	0.204	8787	-0.185747785316284	FALSE	TRUE	FALSE	FALSE	FALSE	0	504.2	6.303783333	0	0	0	0
b0116	18.1250494739558	0.0111291183399074	0.0245607458471195	5.59302790220099	348	127912	129336	1424	true	835	384.264577425536	0.762	0.393596909492579	0.530526315789474	0.631578947368421	0.391578947368421	0.568421052631579	0.212	12055	0.189318124268276	FALSE	FALSE	FALSE	TRUE	FALSE	24.206	383.366666666667	5.9658225	1.22556054036048	0	7.86793	0
b0117	4.58130436581574	0.00118927816916613	0.0103837516497716	0.680038036447621	396	129407	131260	1853	false	1313	404.469961399314	0.403	0.283073546769031	0.538834951456311	0.644012944983819	0.438511326860841	0.533980582524272	0	0	0.402657824795048	FALSE	FALSE	FALSE	FALSE	FALSE	0	0.933333333333333	4.547096667	0	0	0	0
b0118	54.3609541623735	0.0299024453537493	0.022002884838579	5.45061874327894	126	131615	134212	2597	true	13	47.7732600543193	0.705	0.369200683068938	0.558891454965358	0.646651270207852	0.42378752886836	0.606235565819861	0.221	9626	0.575317918537714	FALSE	TRUE	FALSE	FALSE	FALSE	0	109.1	10.37284167	0	0	0	0
b0119	25.3568151583092	0.007169354266389	0.0113095500702732	2.42389333894851	234	134388	134750	362	true	1314	14.2762408346608	0.509	0.349329173391376	0.520661157024793	0.669421487603306	0.289256198347107	0.603305785123967	0.371	280	0.320207168180024	FALSE	TRUE	FALSE	FALSE	FALSE	0	5.1	8.29532	0	0	0	0
b0120	20.1034469107568	0.00518697501492319	0.0103205684835028	4.35782986468812	582	134788	135582	794	false	1312	45.4898883510911	0.555	0.328660502533258	0.461635220125786	0.524528301886792	0.313207547169811	0.547169811320755	0.217	1480	0.382472147313804	FALSE	TRUE	FALSE	FALSE	FALSE	0	24.4666666666667	5.167061667	0	25.6576	0	0
b0121	29.5089949925306	0.0123043729735374	0.0166788099379893	4.6925397563647	264	135598	136464	866	false	1312	74.8368722188644	0.565	0.31938150758897	0.507497116493656	0.591695501730104	0.366782006920415	0.56401384083045	0.227	1276	0.545547011215655	FALSE	TRUE	FALSE	FALSE	FALSE	0	27.1333333333333	5.167061667	0	25.6576	0	0
b0122	7.6280688429449	0.00411868227301438	0.0215975097121663	2.46204894675871	414	136570	136917	347	false	1312	114.332586736117	0.472	0.327452672965561	0.5	0.517241379310345	0.370689655172414	0.612068965517241	0	43	0.655709944788473	FALSE	FALSE	FALSE	FALSE	FALSE	0	2.2	5.167061667	0	25.6576	0	0
b0123	0	0	0.0135381859299217	0	Inf	137083	138633	1550	true	0	Inf	0.502	0.313144425506032	0.546744036105738	0.617021276595745	0.400386847195358	0.622823984526112	0	494	0	FALSE	FALSE	FALSE	FALSE	FALSE	0	2.33333333333333	6.22021	0	0	0	0
b0124	0	0	0.0104681047553631	0	Inf	138835	141225	2390	false	417	Inf	0.577	0.325792569993435	0.554161438728565	0.599749058971142	0.45922208281054	0.603513174404015	0	3	0.348074992072581	FALSE	FALSE	TRUE	FALSE	FALSE	0	41.6333333333333	3.999263333	0	0	0	0
b0125	9.39483146199473	0.0061481415519165	0.0261766975886169	3.3558946881202	378	141431	141967	536	true	0	57.0526466779422	0.668	0.38277745888759	0.506517690875233	0.597765363128492	0.340782122905028	0.581005586592179	0.247	1232	0.356600869296834	FALSE	TRUE	FALSE	FALSE	FALSE	0	13.3333333333333	4.83347	0	0	0	0
b0126	32.6702919393896	0.0231329770817342	0.0283229511687877	5.01765009414779	150	142008	142670	662	false	151	20.2630573742087	0.519	0.334975037364399	0.506787330316742	0.606334841628959	0.343891402714932	0.570135746606335	0.22	5015	0.355535047923775	FALSE	TRUE	FALSE	FALSE	FALSE	0	45.3	4.135785	0	0	0	0
b0127	19.466124004454	0.00662396694178605	0.0136112704106281	2.35417914626762	246	142779	143705	926	true	1317	47.5698192299671	0.466	0.331836864571137	0.496224379719525	0.592233009708738	0.346278317152104	0.550161812297735	0	62	0.300581553309781	FALSE	FALSE	FALSE	FALSE	FALSE	0	9.5	4.023858	0	0	0	0
b0128	29.7430240355485	0.00560631560224689	0.00753967127962011	1.84691502560375	228	143702	144472	770	true	1317	73.4582426491764	0.497	0.308135416110139	0.507133592736706	0.517509727626459	0.373540856031128	0.630350194552529	0	0	0.189860234661037	FALSE	FALSE	TRUE	FALSE	FALSE	0	7.26666666666667	4.023858	0	0	0	0
b0129	8.79297724349298	0.00225712742598394	0.0102678642897854	0.919418751484259	282	144577	145017	440	true	1318	50.0399338944736	0.387	0.259762859402071	0.492063492063492	0.564625850340136	0.401360544217687	0.510204081632653	0	0	0.243922574310075	FALSE	FALSE	FALSE	FALSE	FALSE	0	0.933333333333333	5.38958	0	0	0	0
b0130	5.36826669523666	0.00222068555408505	0.0165467602871183	1.15446863213847	360	145081	146310	1229	true	1316	228.937955167263	0.394	0.27401577831189	0.495121951219512	0.553658536585366	0.392682926829268	0.539024390243902	0	0	-0.16642365113251	FALSE	FALSE	FALSE	FALSE	FALSE	0	2.2	4.39118	0	7.87814	0	0
b0131	33.3357440311315	0.0202156990496591	0.0242570845645805	4.55986918246739	156	146314	146694	380	false	827	11.3991756009743	0.584	0.312836714442043	0.5249343832021	0.582677165354331	0.433070866141732	0.559055118110236	0.217	353	0.271558375553459	FALSE	TRUE	FALSE	FALSE	FALSE	0	21.1	5.05257	0	0	0	0
b0132	4.77042283067324	0.00205078742837451	0.0171958545493133	0.870872087365946	294	146968	147870	902	true	1315	189.081771578035	0.353	0.267548620239106	0.488372093023256	0.59468438538206	0.325581395348837	0.54485049833887	0	0	0.276424345460715	FALSE	TRUE	FALSE	FALSE	FALSE	0	0.333333333333333	0	0	0	0	0
b0133	19.3635493648065	0.00995419925116088	0.020562757506127	3.71008479330169	258	147944	148795	851	false	826	25.8784330009316	0.546	0.353079631569618	0.526995305164319	0.640845070422535	0.359154929577465	0.580985915492958	0.22	1324	-0.283082624946005	FALSE	TRUE	FALSE	TRUE	FALSE	0	9.63333333333333	0	0	0	0	0
b0134	30.6819195726193	0.0125237709177706	0.0163272325750399	4.34258062674216	240	148807	149601	794	false	826	69.8269872647849	0.602	0.355206429632172	0.545911949685535	0.649056603773585	0.411320754716981	0.577358490566038	0.24	2237	-0.0592371088527521	FALSE	FALSE	FALSE	TRUE	FALSE	0	2.56666666666667	0	0	0	0	0.0188916876574307
b0135	2.96217840360836	0.00043231160279527	0.00583775240908721	0.318300045555186	510	149715	150953	1238	false	1319	Inf	0.323	0.267988010194945	0.403551251008878	0.433414043583535	0.430992736077482	0.346246973365617	0	0	-0.873773255687862	FALSE	FALSE	FALSE	FALSE	TRUE	0	0	0	0	0	0	1
b0136	0	0	0.00067340361296282	0	312	151003	151599	596	false	1319	Inf	0.336	0.253214958563136	0.413735343383585	0.487437185929648	0.417085427135678	0.336683417085427	0	0	-0.825664805823576	FALSE	FALSE	FALSE	FALSE	FALSE	0	0	0	0	0	0	1
b0137	0	0	0	0	546	151626	152231	605	false	1319	Inf	0.41	0.287599854164001	0.425742574257426	0.455445544554455	0.475247524752475	0.346534653465347	0	0	-1.18516388010775	FALSE	FALSE	FALSE	FALSE	FALSE	0	0.0333333333333333	0	0	0	0	1
b0138	0	0	0	0	252	152243	152812	569	false	1319	Inf	0.315	0.262974601556264	0.428070175438596	0.421052631578947	0.457894736842105	0.405263157894737	0	0	-0.748490457647234	FALSE	FALSE	FALSE	FALSE	FALSE	0	0.1	0	0	0	0	1
b0139	0	0	0	0	Inf	152829	155426	2597	false	0	Inf	0.407	0.274691047402547	0.433410315627406	0.495381062355658	0.412240184757506	0.392609699769053	0	0	-0.369857102438361	FALSE	FALSE	FALSE	FALSE	FALSE	0	0.0666666666666667	0	0	0	0	1
b0140	0	0	0.0025501757610638	0	348	155461	156201	740	false	0	Inf	0.393	0.289445955834473	0.443994601889339	0.48582995951417	0.437246963562753	0.408906882591093	0	0	0	FALSE	FALSE	FALSE	FALSE	FALSE	0	0.1	0	0	0	0	1
b0141	1.14939258287901	0.000347668783205368	0.0120992179133269	0.219865933119426	438	156299	156883	584	false	1320	508.094456758363	0.64	0.343457166481661	0.447863247863248	0.502564102564103	0.430769230769231	0.41025641025641	0	0	0.0341664408991917	FALSE	FALSE	FALSE	FALSE	FALSE	0	0.0666666666666667	0	0	0	0	1
b0142	11.9806945780546	0.0088752956894062	0.0296319904712816	2.30922260989476	180	157253	157732	479	false	834	108.841461075505	0.405	0.300927389848529	0.5	0.6	0.38125	0.51875	0	64	0.0760625415803968	FALSE	TRUE	FALSE	FALSE	FALSE	0	0.766666666666667	0	0	0	0	1
b0143	12.8351823486721	0.0103397822243417	0.0322232499498891	4.30131189610576	288	157729	159126	1397	false	834	148.822448561606	0.582	0.353642041064152	0.558655221745351	0.630901287553648	0.42274678111588	0.622317596566524	0.248	47	0.160526230257286	FALSE	FALSE	FALSE	FALSE	FALSE	0	33.7	0	0	0	0	0.0078740157480315
b0144	4.97403173791598	0.0032791729142714	0.0263703417030894	1.50604936961424	318	159186	160112	926	false	1125	42.6399444192931	0.424	0.300491388912526	0.5361380798274	0.663430420711974	0.41747572815534	0.527508090614887	0	0	0.0108949542039021	FALSE	TRUE	FALSE	FALSE	FALSE	0	2.1	0	0	0	0	0
b0145	18.1910542156508	0.0112421874393159	0.0247202549253986	4.57939495148441	282	160149	160604	455	false	1125	67.6522386275384	0.593	0.383142280089949	0.526315789473684	0.651315789473684	0.368421052631579	0.559210526315789	0.193	5979	-0.0102715803578679	FALSE	TRUE	FALSE	FALSE	FALSE	0	35.6	7.4443525	0	17.2724	0	0
b0146	16.5103404703657	0.00684881840333873	0.0165927975031929	2.84908361060038	288	160782	161486	704	false	1125	253.81912472545	0.395	0.292868102592449	0.493617021276596	0.540425531914894	0.442553191489362	0.497872340425532	0	29	-0.0784573440005261	FALSE	TRUE	FALSE	FALSE	FALSE	0	3.4	7.4443525	0	17.2724	0	0
b0147	18.4899055499278	0.00544952198974601	0.011789182968038	2.17263744604105	276	161501	162031	530	false	611	28.664289201957	0.384	0.278332869765818	0.559322033898305	0.615819209039548	0.508474576271186	0.553672316384181	0	0	0.0473073729757765	FALSE	TRUE	FALSE	FALSE	FALSE	0	1.3	3.92424	0	0	0	0
b0148	0	0	0.00800537108057408	0	Inf	162105	164534	2429	true	521	Inf	0.412	0.297340289678132	0.565843621399177	0.677777777777778	0.438271604938272	0.581481481481481	0	0	0	FALSE	TRUE	FALSE	FALSE	FALSE	0	3.03333333333333	4.095008333	0	0	0	0
b0149	0	0	0.0105308719071401	0	Inf	164730	167264	2534	true	730	Inf	0.557	0.336406688972691	0.551479289940828	0.628402366863905	0.415384615384615	0.610650887573964	0.378	39	0.107572511762976	FALSE	FALSE	TRUE	FALSE	FALSE	0	6.76666666666667	4.660036667	0	0	0	0
b0150	95.6939951206925	0.0137391061766253	0.00574293346590747	2.50436473526817	126	167484	169727	2243	true	0	23.439297284757	0.623	0.334218439763427	0.512477718360071	0.566844919786096	0.435828877005348	0.53475935828877	0.32	785	-0.0439704095308251	FALSE	FALSE	FALSE	FALSE	FALSE	0	11.9333333333333	0	0	0	0	0
b0151	0	0	0.00303103387561276	0	264	169778	170575	797	true	0	Inf	0.51	0.309948168853632	0.568922305764411	0.661654135338346	0.454887218045113	0.590225563909774	0	4	0.148513126335247	FALSE	FALSE	FALSE	FALSE	FALSE	0	1.6	0	0	0	0	0
b0152	0	0	0	0	198	170575	171465	890	true	0	Inf	0.452	0.293990169750855	0.546576879910213	0.595959595959596	0.441077441077441	0.602693602693603	0	0	0.0136993675527162	FALSE	FALSE	FALSE	FALSE	FALSE	0	0.866666666666667	0	0	0	0	0
b0153	0	0	0.00182277210557335	0	264	171462	173444	1982	true	0	Inf	0.444	0.263992442275602	0.597579425113464	0.614220877458396	0.476550680786687	0.70196671709531	0	0	0.0110013986680606	FALSE	FALSE	TRUE	FALSE	FALSE	0	2.36666666666667	0	0	0	0	0
b0154	20.9903647329076	0.00696614094445965	0.0132749307276943	3.50089014089429	348	173602	174882	1280	false	501	60.9803600979491	0.609	0.337976554124994	0.555035128805621	0.637002341920375	0.444964871194379	0.583138173302108	0.257	2374	0.0213481502937984	FALSE	TRUE	FALSE	FALSE	FALSE	10.721	24	7.618235	0.135683343653309	42.4637	11.3279	0
b0155	16.0836838628433	0.00565834296137516	0.014072256106568	1.96201373251441	240	175107	176528	1421	true	174	88.3504060461426	0.432	0.29108959708696	0.538677918424754	0.60126582278481	0.449367088607595	0.565400843881857	0	0	-0.192994977450697	FALSE	FALSE	TRUE	FALSE	FALSE	11.6448	4.63333333333333	2.949865	0.0622075996585384	14.0991	1.27011	0
b0156	0	0	0.0192277089519173	0	Inf	176610	176954	344	true	0	Inf	0.771	0.375288241045462	0.507246376811594	0.556521739130435	0.4	0.565217391304348	0.214	3626	0	FALSE	TRUE	FALSE	FALSE	FALSE	0	15.2333333333333	6.39658	0	0	0	0
b0157	9.04326253978244	0.00341816894090943	0.0151191848113332	1.54029883584557	312	177001	177624	623	false	742	Inf	0.437	0.319453854348352	0.536858974358974	0.610576923076923	0.427884615384615	0.572115384615385	0	0	0.35586946393323	FALSE	FALSE	TRUE	FALSE	FALSE	0	1.43333333333333	0	0	0	0	0
b0158	23.7440573864733	0.00509232547950054	0.00857869469672287	1.89798886352756	258	177662	178462	800	false	742	Inf	0.409	0.299925732836043	0.529338327091136	0.625468164794007	0.426966292134831	0.535580524344569	0	0	-0.0535190003559762	FALSE	FALSE	FALSE	FALSE	FALSE	0	1.66666666666667	0	0	0	0	0
b0159	0	0	0.00854964950793446	0	Inf	178455	179153	698	false	742	Inf	0.621	0.347509283452405	0.523605150214592	0.63519313304721	0.394849785407725	0.540772532188841	0.272	2269	-0.0724773933835472	FALSE	TRUE	FALSE	FALSE	FALSE	0	11.5333333333333	0	0	0	0	0
b0160	32.6259854543733	0.00486210319556815	0.00596101926468115	1.77009427253747	252	179237	180754	1517	true	258	46.4966798358165	0.39	0.287061953960215	0.479578392621871	0.58102766798419	0.373517786561265	0.484189723320158	0	0	-0.164566410901269	FALSE	TRUE	FALSE	FALSE	FALSE	0	2.66666666666667	4.420396	0	34.9041	0	0.644693473961767
b0161	0	0	0	0	204	180884	182308	1424	true	251	Inf	0.683	0.368820968060409	0.539649122807017	0.576842105263158	0.416842105263158	0.625263157894737	0.329	1927	0.248320157825255	FALSE	FALSE	FALSE	FALSE	FALSE	10.8286	10.7333333333333	9.5900125	0.0477326754504679	0	2.31541	0.150280898876405
b0162	0	0	0.00354675375513768	0	444	182463	183620	1157	true	159	Inf	0.384	0.270952828298034	0.528497409326425	0.637305699481865	0.380829015544041	0.567357512953368	0	0	0.45071751177473	FALSE	FALSE	FALSE	FALSE	FALSE	0	0.433333333333333	5.525503333	0	0	0	0
b0163	9.23068913608828	0.00220270902211147	0.00954515525173417	2.61328383789349	822	183709	184095	386	false	1322	41.817029509844	0.52	0.366391213936894	0.444444444444444	0.565891472868217	0.263565891472868	0.503875968992248	0	1165	0.112681136497397	FALSE	FALSE	FALSE	FALSE	FALSE	0	1.63333333333333	13.5635	0	0	0	0
b0164	4.71651014926668	0.00175281992474435	0.0148653972473005	1.0629661884863	420	184257	185069	812	false	1323	172.161190011697	0.395	0.289859139453802	0.514145141451415	0.575645756457565	0.431734317343173	0.535055350553506	0	0	0.288413733933645	FALSE	FALSE	FALSE	FALSE	FALSE	0	0.133333333333333	0	0	0	0	0
b0166	28.7730689992916	0.0157275652288973	0.0218642859811507	5.04506571491438	222	185123	185947	824	false	648	23.9958036109996	0.697	0.374872623415584	0.530909090909091	0.614545454545455	0.396363636363636	0.581818181818182	0.235	11858	0.493383646866489	FALSE	TRUE	FALSE	FALSE	FALSE	0	19.6666666666667	0	0	0	0	0
b0167	44.8010611616581	0.0112068895277856	0.0100059143575615	2.52783492985011	156	185978	188650	2672	false	648	83.6372480481855	0.427	0.296052258072375	0.539468761690984	0.640852974186307	0.386083052749719	0.591470258136925	0	92	0.111081140934212	FALSE	TRUE	FALSE	FALSE	FALSE	0	4.6	0	0	0	0	0
b0168	33.0891189506165	0.0150020643598576	0.0181353445913713	4.03317880810893	186	188712	189506	794	false	648	112.275138570753	0.62	0.346308410109595	0.50440251572327	0.573584905660377	0.362264150943396	0.577358490566038	0.213	1283	0.146934635593091	FALSE	TRUE	FALSE	FALSE	FALSE	0	26.0333333333333	0	0	0	0	0
b4414	0	0	0.0262401894307549	0	Inf	189712	189847	135	true	0	Inf	0	0	0.507352941176471	0.466666666666667	0.511111111111111	0.533333333333333	0	0	0	TRUE	FALSE	FALSE	FALSE	FALSE	0	94.8333333333333	0	0	0	0	0
b0169	23.2288872415501	0.0159367836692378	0.0274430428001412	6.07783843332102	264	189874	190599	725	true	0	31.2111377725909	0.796	0.388778152676517	0.513774104683196	0.603305785123967	0.371900826446281	0.566115702479339	0.171	33317	0.248445960436582	FALSE	FALSE	FALSE	FALSE	FALSE	50.2701	316.866666666667	7.805108333	0.372907149282865	0	22.1292	0
b0170	34.9177445733231	0.0201840725160315	0.0231218513826371	5.42631811064732	186	190857	191708	851	true	0	24.3715626653091	0.812	0.407571813742716	0.498826291079812	0.640845070422535	0.352112676056338	0.503521126760563	0.192	19987	0.573359410625601	FALSE	FALSE	FALSE	FALSE	FALSE	50.2701	171.566666666667	7.805108333	0.201909646261194	0	22.1292	0
b0171	29.6044676375819	0.0133628283231877	0.0180551509816364	4.51785047280152	234	191855	192580	725	true	936	24.4895469452603	0.641	0.374503107121565	0.527548209366391	0.615702479338843	0.40495867768595	0.56198347107438	0.223	660	0.28809876918794	FALSE	TRUE	FALSE	FALSE	FALSE	0	27.2333333333333	5.90221	0	0	0	0
b0172	36.9127237317196	0.0189213556505503	0.0205038845554395	4.43170227052773	162	192872	193429	557	true	388	15.0896477877996	0.706	0.40346220958406	0.508960573476703	0.634408602150538	0.397849462365591	0.494623655913978	0.176	4527	-0.357795159847701	FALSE	TRUE	FALSE	FALSE	FALSE	0	54.9	5.39272	0	0	0	0
b0173	17.528807267324	0.00619425785978539	0.0141350355795908	2.25507767301617	252	193521	194717	1196	true	295	68.230540832604	0.476	0.308360530396585	0.526315789473684	0.609022556390977	0.421052631578947	0.548872180451128	0	0	0.221885218175075	FALSE	TRUE	FALSE	FALSE	FALSE	0	8.5	4.21483	0	0	0	0
b0174	30.2326725090201	0.0156396547702442	0.0206923880322892	3.39231370666587	150	194903	195664	761	true	569	25.1714432382036	0.368	0.269003065000771	0.5	0.610236220472441	0.417322834645669	0.47244094488189	0.288	36	0.325198502632437	FALSE	TRUE	FALSE	FALSE	FALSE	0	21.1	4.65852	0	0	0	0
b0175	12.3888632744078	0.00725454218148777	0.0234227855156778	2.70388063879318	258	195677	196534	857	true	162	69.1750309142844	0.369	0.265763300814484	0.508158508158508	0.541958041958042	0.426573426573427	0.555944055944056	0.296	59	0	FALSE	FALSE	TRUE	FALSE	FALSE	0	21.6333333333333	2.35785	0	0	0	0
b0176	25.1356020772862	0.0136734324263393	0.0217594667265923	3.55762787165048	180	196546	197898	1352	true	0	53.7882480731081	0.393	0.288737409912015	0.509238728750924	0.605321507760532	0.401330376940133	0.521064301552106	0.361	12	-0.08766559875599	FALSE	FALSE	TRUE	FALSE	FALSE	52.3126	33.1	5.25943	0.0555316182689364	0	2.46861	0
b0177	51.4325590533545	0.0226276486541486	0.0175979177941937	4.32043686406327	132	197928	200360	2432	true	120	47.2852225275651	0.625	0.349648990215205	0.506781750924784	0.557336621454994	0.392108508014797	0.570900123304562	0.25	1957	0.42202944184622	FALSE	FALSE	FALSE	FALSE	FALSE	0	96.1	0	0	0	0	0
b0178	0	0	0.0209981710871994	0	Inf	200482	200967	485	true	120	Inf	0.727	0.393951639165287	0.502057613168724	0.604938271604938	0.37037037037037	0.530864197530864	0.214	9612	0.715935794457481	FALSE	FALSE	FALSE	FALSE	FALSE	0	40.6333333333333	0	0	0	0	0
b0179	30.4657051641696	0.0174788562682107	0.0229488944030974	4.69904347828023	186	200971	201996	1025	true	120	Inf	0.538	0.329547106009027	0.528265107212476	0.576023391812865	0.412280701754386	0.596491228070175	0.236	146	0.543521024035819	FALSE	TRUE	FALSE	FALSE	FALSE	0	65.9666666666667	0	0	0	0	0
b0180	20.9750799214453	0.0100045866442736	0.0190789959928491	4.94128408099228	342	202101	202556	455	true	120	Inf	0.565	0.352580152827494	0.504385964912281	0.631578947368421	0.381578947368421	0.5	0.21	4193	0.314827675010962	FALSE	TRUE	FALSE	FALSE	FALSE	0	36	6.39146	0	0	0	0
b0181	14.7494711949764	0.00584317339393373	0.0158464620641421	3.8975440999077	462	202560	203348	788	true	120	Inf	0.601	0.332625073611436	0.531051964512041	0.608365019011407	0.422053231939163	0.562737642585551	0.203	790	0.596216705120117	FALSE	TRUE	FALSE	FALSE	FALSE	0	41.4333333333333	0	0	0	0	0
b0182	16.3832374768186	0.00518387116520773	0.0126565245057154	3.00904825994501	402	203348	204496	1148	true	120	Inf	0.476	0.302722820456328	0.537859007832898	0.655352480417755	0.399477806788512	0.558746736292428	0.379	24	0.21038527309517	FALSE	FALSE	FALSE	FALSE	FALSE	0	18.1666666666667	0	0	0	0	0
b0183	24.4944436230536	0.005857752764158	0.00956584742940611	2.74103800050178	324	204493	205089	596	true	120	Inf	0.553	0.311464353350469	0.57286432160804	0.683417085427136	0.42713567839196	0.608040201005025	0.283	12	0.465542320897368	FALSE	TRUE	FALSE	FALSE	TRUE	0	2.66666666666667	0	0	0	0	0
b0184	0	0	0.0090026200882436	0	Inf	205126	208608	3482	true	120	Inf	0.529	0.337447418413104	0.549526270456503	0.636520241171404	0.378122308354866	0.633936261843239	0	0	0.1802006832292	FALSE	TRUE	FALSE	FALSE	FALSE	0	39.5333333333333	0	0	0	0	0
b0185	17.5893423933004	0.00700043077280959	0.0159197100523234	3.69991347436397	366	208621	209580	959	true	0	54.5216517227654	0.68	0.371688984468524	0.522916666666667	0.65625	0.415625	0.496875	0.217	3071	0.406848034642028	FALSE	TRUE	FALSE	FALSE	FALSE	0	32.9	7.824066667	0	0	0	0
b0186	0	0	0	0	300	209679	211820	2141	true	593	Inf	0.448	0.297594002885792	0.508870214752568	0.567226890756303	0.378151260504202	0.581232492997199	0	0	0.113046990649432	FALSE	TRUE	FALSE	FALSE	FALSE	0	1.2	3.212298333	0	0	0	0
b0187	0	0	0	0	312	211877	212266	389	true	1325	Inf	0.513	0.25621081096868	0.505128205128205	0.607692307692308	0.369230769230769	0.538461538461539	0	89	0.733378360108436	FALSE	TRUE	FALSE	FALSE	FALSE	0	0.5	5.00717	0	0	0	0
b0188	0	0	0.00159218830990769	0	252	212331	213629	1298	true	1207	Inf	0.407	0.299186845696423	0.58044649730562	0.688221709006928	0.457274826789838	0.595842956120092	0	0	0.534542989298298	FALSE	TRUE	FALSE	FALSE	FALSE	9.6185	1.56666666666667	3.6691025	0.02048142106323	21.0305	2.71776	0
b0189	33.2602371548026	0.00627162255259613	0.00754248687212446	2.5003958201921	276	213678	213932	254	false	1324	Inf	0.49	0.326404400932506	0.47843137254902	0.588235294117647	0.317647058823529	0.529411764705882	0.402	926	0.497472866773164	FALSE	TRUE	FALSE	FALSE	FALSE	0	1.13333333333333	8.26992	0	0	0	0
b4406	0	0	0.00738459928613077	0	Inf	213925	214125	200	false	1324	Inf	0.42	0.311542983298541	0.507462686567164	0.611940298507463	0.373134328358209	0.537313432835821	0.308	506	0	FALSE	TRUE	FALSE	FALSE	FALSE	0	1.3	8.26992	0	0	0	0
b0190	0	0	0.00180609079161823	0	300	214291	214836	545	true	0	Inf	0.483	0.31943239646651	0.523809523809524	0.598901098901099	0.395604395604396	0.576923076923077	0	0	0.453665014734547	FALSE	FALSE	FALSE	FALSE	FALSE	21.8122	2.66666666666667	3.727902	0.0151309511428096	0	3.00963	0
b0191	0	0	0.000531099226912859	0	300	214833	215255	422	true	0	Inf	0.388	0.266027641361663	0.541371158392435	0.609929078014184	0.468085106382979	0.546099290780142	0	0	0.286194559749282	FALSE	TRUE	FALSE	FALSE	FALSE	21.8122	1.23333333333333	3.727902	0.00699806490354942	0	3.00963	0
b0192	0	0	0.000609908655119629	0	252	215269	215979	710	true	0	Inf	0.462	0.295336152225081	0.523206751054852	0.565400843881857	0.468354430379747	0.535864978902954	0	0	-0.118223140547602	FALSE	FALSE	FALSE	FALSE	FALSE	21.8122	1.6	3.727902	0.00907857068568573	0	3.00963	0
b0193	0	0	0.00276771272124464	0	366	216179	217003	824	false	1321	Inf	0.418	0.271933595805454	0.493333333333333	0.538181818181818	0.432727272727273	0.509090909090909	0	0	0.439785233218714	FALSE	FALSE	FALSE	FALSE	FALSE	0	0.333333333333333	0	0	0	0	0
b0194	77.5996810379364	0.0171820879145372	0.00885678275205143	4.1730671399914	168	217057	218775	1718	false	906	22.1392662575522	0.698	0.366403023714506	0.545084351367074	0.640488656195462	0.382198952879581	0.612565445026178	0.207	3902	0.345739786568672	FALSE	TRUE	FALSE	FALSE	FALSE	14.7598	40.3333333333333	3.006344	0.419222910797855	0	3.04898	0
b0195	11.8193408494468	0.00385938734851892	0.0130612608526289	2.2068261760979	396	218887	219594	707	false	960	10.3758293584324	0.479	0.313337323330342	0.55225988700565	0.639830508474576	0.427966101694915	0.588983050847458	0	22	0.580742206214044	FALSE	TRUE	FALSE	FALSE	FALSE	0	3.73333333333333	4.14684	0	0	0	0
b0196	38.9366465121819	0.0129648595252957	0.0133189277317341	3.93439708987846	210	219591	219995	404	false	960	70.1930398954388	0.456	0.284515277973415	0.533333333333333	0.548148148148148	0.540740740740741	0.511111111111111	0.284	616	0.477192887653874	FALSE	FALSE	FALSE	FALSE	FALSE	0	7.06666666666667	4.14684	0	0	0	0
b0197	31.173029178481	0.00947086608798863	0.0121526413538617	5.33352973560384	390	220113	220928	815	false	682	Inf	0.691	0.3976373390327	0.491421568627451	0.639705882352941	0.308823529411765	0.525735294117647	0.208	29249	-0.152973461652707	FALSE	FALSE	FALSE	FALSE	FALSE	0	11.2333333333333	4.960341667	0	0	0	0
b0198	53.9944693783034	0.0175017580200608	0.0129655931220937	3.79621254397258	150	220968	221621	653	false	682	Inf	0.555	0.33916461740116	0.522935779816514	0.573394495412844	0.422018348623853	0.573394495412844	0.205	355	-0.337102142101299	FALSE	FALSE	TRUE	FALSE	FALSE	0	3.2	4.960341667	0	0	0	0
b0199	0	0	0.0157954510583119	0	Inf	221614	222645	1031	false	682	Inf	0.532	0.333802011696409	0.529069767441861	0.601744186046512	0.380813953488372	0.604651162790698	0.198	962	0.39518949242353	FALSE	FALSE	FALSE	FALSE	FALSE	0	4.8	4.960341667	0	0	0	0
b0200	13.68650773096	0.0118519869197057	0.0346384546085354	3.49408511109288	204	222833	223408	575	true	457	42.0121780736879	0.518	0.303093129671238	0.501736111111111	0.625	0.369791666666667	0.510416666666667	0.396	286	-0.700450152470529	FALSE	TRUE	FALSE	FALSE	FALSE	0	3.53333333333333	3.38766	0	0	0	0
b0201	42.4078961243537	0.0443331102114288	0.0418159015306297	7.69728688483977	120	223771	225312	1541	true	1058	36.3375725002081	0	0	0.543450064850843	0.533073929961089	0.552529182879377	0.544747081712062	0	0	0	TRUE	TRUE	FALSE	FALSE	FALSE	0	11.1333333333333	0	0	0	0	0
b0202	0	0	0.042820016252879	0	Inf	225381	225457	76	true	1058	Inf	0	0	0.571428571428571	0.56	0.56	0.6	0	0	0	TRUE	TRUE	FALSE	FALSE	FALSE	0	25.5	0	0	0	0	0
b0203	0	0	0.0429698359796996	0	Inf	225500	225575	75	true	1058	Inf	0	0	0.631578947368421	0.64	0.56	0.72	0	0	0	TRUE	TRUE	FALSE	FALSE	FALSE	0	1.13333333333333	0	0	0	0	0
b0204	42.8196713691311	0.0445028012472047	0.0415722959324596	7.72674930193444	120	225759	228662	2903	true	1058	Inf	0	0	0.53236914600551	0.512396694214876	0.527892561983471	0.556818181818182	0	0	0	TRUE	TRUE	FALSE	FALSE	FALSE	0	35.1	0	0	0	0	0
b0205	0	0	0.0417084073869155	0	Inf	228756	228875	119	true	1058	Inf	0	0	0.641666666666667	0.625	0.6	0.7	0	0	0	TRUE	TRUE	FALSE	FALSE	FALSE	0	0	0	0	0	0	0
b0206	0	0	0.0422158882696169	0	Inf	228928	229004	76	true	111	Inf	0	0	0.636363636363636	0.72	0.64	0.56	0	0	0	TRUE	TRUE	FALSE	FALSE	FALSE	0	4.16666666666667	0	0	0	0	0
b0207	4.74653244282089	0.00343880396436577	0.0289795045607827	1.60913113306475	324	229167	229970	803	true	273	169.17613219194	0.565	0.335925740222798	0.462686567164179	0.574626865671642	0.380597014925373	0.432835820895522	0	47	0.992670432988549	FALSE	TRUE	FALSE	FALSE	FALSE	0	0.766666666666667	0	0	0	0	0
b0208	14.6910650429838	0.00327892759239661	0.00892767837540159	1.73300026445416	366	229967	230881	914	false	1326	62.2146860915651	0.34	0.275687001729415	0.496174863387978	0.540983606557377	0.429508196721311	0.518032786885246	0	7	0.960845423830163	FALSE	TRUE	FALSE	FALSE	FALSE	0	1.43333333333333	0	0	0	0	0
b0209	57.6243656261016	0.0147091479741645	0.0102103669615076	2.93583317839846	138	231122	231922	800	true	1327	13.8830161739365	0.376	0.267819997790203	0.526841448189763	0.610486891385768	0.426966292134831	0.543071161048689	0	0	1.17758949172518	FALSE	TRUE	FALSE	FALSE	FALSE	6.57447	4.36666666666667	3.56704	0.0859038123226573	9.5527	1.96478	0
b0210	11.6591427457458	0.00452131615927317	0.0155116589885579	1.33292954014265	204	231926	232549	623	true	1327	67.3174764585334	0.401	0.276143018970272	0.490384615384615	0.567307692307692	0.418269230769231	0.485576923076923	0	0	0.820506642158339	FALSE	TRUE	FALSE	FALSE	FALSE	6.57447	0.9	3.56704	0.017705365898563	9.5527	1.96478	0
b0211	38.8586003745202	0.023870545371043	0.0245716985593697	4.55775081903795	132	232597	233955	1358	false	708	34.9472185542341	0.462	0.313664053897575	0.519499632082414	0.554083885209713	0.445916114790287	0.558498896247241	0.325	0	0.7742804448293	FALSE	FALSE	FALSE	FALSE	FALSE	40.7389	31.6333333333333	3.5871225	0.0998675764552123	8.65732	1.67403	0
b0212	2.13553423014265	0.00096367855614502	0.0180503509153426	1.9190879776812	1380	234027	234782	755	false	441	353.541511694508	0.292	0.272105358959682	0.402116402116402	0.511904761904762	0.341269841269841	0.353174603174603	0	204	-0.0872828412055497	FALSE	TRUE	FALSE	FALSE	FALSE	0	3.06666666666667	5.48864	0	0	0	0
b0213	12.3831297500051	0.00475142546076861	0.0153480600032206	1.64754276414185	240	234816	235538	722	true	1332	58.3051308171671	0.323	0.258677093612094	0.493775933609959	0.576763485477178	0.4149377593361	0.489626556016597	0	0	0.384686181261429	FALSE	TRUE	FALSE	FALSE	FALSE	0	1.2	0	0	0	0	0
b0214	9.39844232555747	0.00504165933583369	0.0214574252251301	2.35916065110527	324	235535	236002	467	false	1023	49.6890850444518	0.505	0.340449972638602	0.504273504273504	0.583333333333333	0.423076923076923	0.506410256410256	0	15	0.337207782754174	FALSE	TRUE	FALSE	FALSE	FALSE	0	2.13333333333333	0	0	0	0	0
b0215	7.09824500342899	0.00698492302783926	0.039361408485985	2.90570264065122	288	236067	236798	731	true	279	102.983202136144	0.438	0.27933369152266	0.501366120218579	0.598360655737705	0.377049180327869	0.528688524590164	0.359	20	0.479917613128165	FALSE	TRUE	FALSE	FALSE	TRUE	0	2.86666666666667	2.976385	0	0	0	0
b0216	0	0	0.0472366884227889	0	Inf	236931	237007	76	true	112	Inf	0	0	0.636363636363636	0.72	0.64	0.56	0	0	0	TRUE	TRUE	FALSE	FALSE	FALSE	0	3.6	0	0	0	0	1
b0217	1.13399128459588	0.000855119008997531	0.0301631598271858	0.488963361881476	396	237335	238120	785	true	1333	692.245179185615	0.417	0.300826182000689	0.427480916030534	0.5	0.347328244274809	0.435114503816794	0	0	-0.971063893092673	FALSE	FALSE	FALSE	FALSE	FALSE	0	0.133333333333333	0	0	0	0	1
b4586	0	0	0.012794432180662	0	Inf	238257	238736	479	false	0	Inf	0	0.223699420291437	0.30625	0.31875	0.3125	0.2875	0	0	0	FALSE	FALSE	FALSE	FALSE	TRUE	0	0	0	0	0	0	1
b0218	1.8491409834158	0.000267127025990166	0.00577840258554476	0.157369798290125	408	238746	239102	356	false	1334	192.521826725393	0.284	0	0.38375350140056	0.512605042016807	0.38655462184874	0.252100840336134	0	0	-0.46025036717567	FALSE	FALSE	TRUE	FALSE	FALSE	0	0	0	0	0	0	1
b4503	0	0	0.00299745859697177	0	Inf	239106	239378	272	true	1328	Inf	0	0	0.472527472527473	0.494505494505495	0.373626373626374	0.549450549450549	0	0	0	FALSE	FALSE	FALSE	FALSE	FALSE	0	0	0	0	0	0	0.257352941176471
b0219	39.6128561223792	0.00492494827090319	0.00497308071469338	1.79297361166979	252	239419	240189	770	false	1335	19.4381338629352	0.435	0.287380535371759	0.547341115434501	0.626459143968872	0.439688715953307	0.575875486381323	0	46	0.258202552355343	FALSE	TRUE	FALSE	FALSE	FALSE	0	1.26666666666667	3.347075	0	0	0	0
b0220	0	0	0.00204030812183315	0	420	240343	240816	473	true	573	Inf	0.411	0.290730373602551	0.5	0.481012658227848	0.443037974683544	0.575949367088608	0	1032	0.0497261875004664	FALSE	FALSE	FALSE	FALSE	FALSE	0	0.666666666666667	8.53106	0	0	0	0
b0221	0	0	0.00194345232368047	0	402	240859	243303	2444	false	335	Inf	0.569	0.337355859588109	0.568916155419223	0.620858895705521	0.41840490797546	0.667484662576687	0	4	-0.0949845733633268	FALSE	FALSE	FALSE	FALSE	FALSE	0	0.5	5.922953333	0	26.0462	0	0
b0222	18.2520953277351	0.00837882522815039	0.0183624402079871	3.84820342899411	318	243543	244121	578	true	620	31.6675970414036	0.654	0.358635711605116	0.509499136442142	0.575129533678757	0.378238341968912	0.575129533678757	0.29	2576	0.00566635931382109	FALSE	TRUE	FALSE	FALSE	FALSE	0	7.56666666666667	10.1562	0	0	0	0
b0223	23.5375617489435	0.0147760305597419	0.0251105543001372	2.94918242977183	138	244327	245094	767	true	1329	32.5862129723113	0.459	0.316052766159104	0.536458333333333	0.546875	0.45703125	0.60546875	0	69	0.993475094832649	FALSE	TRUE	FALSE	FALSE	FALSE	0	3.8	0	0	0	0	0
b0224	21.2989127777538	0.0152623899876863	0.0286632283007937	3.44259684439767	156	245065	245805	740	false	1330	34.7435574633139	0.506	0.320933099199133	0.484480431848853	0.506072874493927	0.360323886639676	0.587044534412955	0.308	0	0.805286681504457	FALSE	FALSE	FALSE	FALSE	FALSE	0	3.83333333333333	0	0	0	0	0
b0225	7.21073500669023	0.00482304012690025	0.0267547767179094	2.04811623313515	294	245961	246239	278	false	269	11.5778446747419	0.333	0.258142890323923	0.39426523297491	0.516129032258065	0.311827956989247	0.354838709677419	0	0	-0.302873938679026	FALSE	FALSE	FALSE	FALSE	FALSE	0	0.333333333333333	3.92056	0	0	0	0.482014388489209
b0226	22.456684063763	0.0136218154578082	0.0242632713166925	3.30837269351368	168	246242	246502	260	false	269	50.1314733605926	0.421	0.282233992180806	0.467432950191571	0.586206896551724	0.344827586206897	0.471264367816092	0	248	-0.303030105500575	FALSE	TRUE	FALSE	FALSE	FALSE	0	0.266666666666667	3.92056	0	0	0	0.880769230769231
b0227	4.61577195033902	0.0013140683762646	0.0113876369144978	0.751393998074865	396	246712	247461	749	true	1331	162.269715241236	0.356	0.267895974088812	0.524	0.532	0.412	0.628	0	0	0.0760112890425422	FALSE	FALSE	FALSE	FALSE	FALSE	0	0	0	0	0	0	0.0307076101468625
b0228	0	0	0.00331676797010423	0	504	247637	248134	497	true	952	Inf	0.324	0.223185488933537	0.447791164658635	0.487951807228916	0.397590361445783	0.457831325301205	0	0	-0.499937601671247	FALSE	FALSE	FALSE	FALSE	FALSE	0	0	3.92131	0	0	0	0
b0229	0	0	0	0	324	248358	250070	1712	false	607	Inf	0.521	0	0.580268534734384	0.602451838879159	0.387040280210158	0.751313485113835	0	0	-0.437881459798907	FALSE	FALSE	FALSE	FALSE	FALSE	0	0.3	0	0	0	0	0
b0230	0	0	0	0	456	250072	250827	755	true	591	Inf	0	0	0.527777777777778	0.583333333333333	0.365079365079365	0.634920634920635	0	0	-0.469855301307781	FALSE	FALSE	FALSE	FALSE	FALSE	0	0	0	0	0	0	0
b0231	0	0	0.00382043886453592	0	336	250898	251953	1055	true	266	Inf	0.454	0.321070138528074	0.541666666666667	0.619318181818182	0.417613636363636	0.588068181818182	0	0	-0.238573481964089	FALSE	TRUE	FALSE	FALSE	TRUE	0	0.733333333333333	0	0	0	0	0
b0232	16.3623262803581	0.00253060461997725	0.00618641769297824	1.60035577827235	438	252005	252298	293	true	266	Inf	0.334	0.25456687505466	0.421768707482993	0.551020408163265	0.346938775510204	0.36734693877551	0	0	-0.568656390130645	FALSE	TRUE	FALSE	FALSE	TRUE	0	0.266666666666667	0	0	0	0	0.440273037542662
b0233	17.8034146416219	0.002579605094186	0.00579575355877012	1.16242432489567	312	252301	252699	398	true	266	Inf	0.366	0.25384983957392	0.43609022556391	0.56390977443609	0.345864661654135	0.398496240601504	0	0	0.0602303093626677	FALSE	TRUE	FALSE	FALSE	TRUE	0	0.2	0	0	0	0	1
b0234	10.7460355500275	0.00132798411258251	0.00494315920099154	0.885798913333742	462	252709	253161	452	true	266	Inf	0.378	0.255470061542235	0.432671081677704	0.496688741721854	0.384105960264901	0.417218543046358	0	0	-0.764825240633661	FALSE	TRUE	FALSE	FALSE	TRUE	0	0	0	0	0	0	1
b0235	1.05224708397525	0.00014275686392907	0.00542674305695404	0.0680364279020173	330	253479	253685	206	true	2102	195.771509503034	0.379	0	0.51207729468599	0.550724637681159	0.449275362318841	0.536231884057971	0	0	0.0899470334455685	FALSE	FALSE	FALSE	FALSE	FALSE	0	0	0	0	0	0	1
b0236	3.98976684108829	0.000715893967183997	0.00717730128799929	0.415550353704405	402	253702	254202	500	true	2102	321.092115923136	0.414	0	0.542914171656687	0.598802395209581	0.48502994011976	0.544910179640719	0	0	0.103845446345385	FALSE	TRUE	FALSE	FALSE	FALSE	0	0.166666666666667	0	0	0	0	0.014
b0237	34.2150101916485	0.0114414573084173	0.0133759507822214	3.76921331529228	228	254259	255716	1457	false	841	42.5836494520653	0.675	0.369136290447467	0.513717421124829	0.613168724279835	0.37037037037037	0.55761316872428	0.249	2409	0.0358896713308123	FALSE	TRUE	FALSE	FALSE	FALSE	6.94139	32.0666666666667	15.0425	0.141858315217086	7.36848	8.59996	0
b0238	0	0	0.0256464284375184	0	Inf	255977	256435	458	true	469	Inf	0.667	0.335847820492617	0.518518518518518	0.640522875816993	0.398692810457516	0.516339869281046	0.217	3100	0.160738443046368	FALSE	FALSE	FALSE	FALSE	FALSE	0	14.8333333333333	5.50212	0	0	0	0
b0239	13.905960546679	0.00767302906273583	0.022071194685126	2.46134320796355	222	256527	257771	1244	true	389	89.4580418105019	0.484	0.312941128495815	0.536546184738956	0.592771084337349	0.428915662650602	0.587951807228916	0	104	0.407815920266961	FALSE	TRUE	FALSE	FALSE	FALSE	20.6333	2.73333333333333	4.2809375	0.014280169492569	12.8634	2.74464	0
b0240	23.2413797273636	0.0166047843296121	0.028577966582702	4.60779026904572	192	257829	258230	401	true	194	17.2537088892307	0.532	0.300976561141601	0.504975124378109	0.574626865671642	0.380597014925373	0.559701492537313	0.224	136	-0.242584575867504	FALSE	TRUE	FALSE	FALSE	FALSE	0	9.86666666666667	4.96799	0	0	0	0.443890274314214
b0241	2.03246901203078	0.00108700555633704	0.0213928094333096	0.678013619156465	432	258269	259324	1055	false	0	519.073104561567	0.53	0.35672743803976	0.446969696969697	0.502840909090909	0.372159090909091	0.465909090909091	0	0	-0.764855875598501	FALSE	FALSE	FALSE	FALSE	FALSE	0	0.166666666666667	0	0	0	0	1
b0242	28.194804013491	0.0130478793281912	0.0185110410016653	3.95959079678113	210	259612	260715	1103	true	901	39.120683352586	0.544	0.321514356273387	0.5625	0.654891304347826	0.448369565217391	0.584239130434783	0.27	518	-0.324981126168412	FALSE	TRUE	FALSE	TRUE	FALSE	20.7168	16.8333333333333	4.447848333	0.0843078093865969	25.3147	1.43161	0.0634632819582956
b0243	18.8059937298753	0.0147569698522541	0.0313878012812715	3.32859387600689	156	260727	261980	1253	true	901	105.748377586551	0.571	0.341486178326077	0.543062200956938	0.648325358851675	0.413875598086124	0.566985645933014	0.301	518	0.131422852678943	FALSE	TRUE	FALSE	TRUE	FALSE	20.7168	11.3333333333333	4.447848333	0.0567616934484019	25.3147	1.43161	0
b0244	0	0	0.0373980804695255	0	Inf	262095	262170	75	true	1205	Inf	0	0	0.513157894736842	0.6	0.44	0.52	0	0	0	TRUE	TRUE	FALSE	FALSE	FALSE	0	0.1	0	0	0	0	0
b4626	0	0	0.0365165518983222	0	Inf	262374	262436	62	false	0	Inf	0	0	0.333333333333333	0.523809523809524	0.238095238095238	0.238095238095238	0	0	0	FALSE	FALSE	FALSE	FALSE	FALSE	0	0	0	0	0	0	0
b0245	1.81721268913205	0.00131607958527623	0.0289691920631443	0.809505053448454	426	262552	262893	341	false	1336	Inf	0.324	0.261002502287326	0.511695906432749	0.596491228070175	0.403508771929825	0.535087719298246	0	0	0.507570258833931	FALSE	TRUE	FALSE	FALSE	FALSE	0	0	0	0	0	0	0
b0246	3.42545098901565	0.0015302587683883	0.0178692823023346	0.835274729594157	378	262914	263231	317	false	1336	Inf	0.459	0.299926750379811	0.569182389937107	0.575471698113208	0.424528301886792	0.707547169811321	0	0	0.352558771486265	FALSE	TRUE	FALSE	FALSE	FALSE	0	0	0	0	0	0	0
b4504	0	0	0.00852762960707765	0	Inf	263250	263471	221	false	1336	Inf	0.43	0.283158579580876	0.558558558558559	0.5	0.472972972972973	0.702702702702703	0	0	0	FALSE	FALSE	FALSE	FALSE	FALSE	0	0	0	0	0	0	0
b0247	10.1766230994558	0.00157902815360105	0.00620649163546398	0.766216630635632	336	263480	263956	476	false	1336	Inf	0.365	0.262664280094009	0.584905660377358	0.691823899371069	0.383647798742138	0.679245283018868	0	0	-0.226808502379031	FALSE	TRUE	FALSE	FALSE	FALSE	0	0	0	0	0	0	0
b0248	0	0	0.00314721752033179	0	312	263972	264430	458	false	1336	Inf	0.498	0.308647603510146	0.555555555555556	0.594771241830065	0.444444444444444	0.627450980392157	0	0	0.621891658842483	FALSE	TRUE	FALSE	FALSE	FALSE	0	0	0	0	0	0	0
b0249	11.184223753078	0.00146740880121328	0.0052481382118609	1.00420297504239	474	264528	264767	239	false	1336	Inf	0.413	0.311679237538438	0.5875	0.5875	0.5375	0.6375	0	0	0.196169360786005	FALSE	FALSE	FALSE	FALSE	FALSE	0	0	0	0	0	0	0
b0250	0	0	0.00432125127247059	0	390	264844	265311	467	false	1336	Inf	0.476	0.300748193579625	0.525641025641026	0.506410256410256	0.41025641025641	0.66025641025641	0	0	0.302162017595165	FALSE	FALSE	FALSE	FALSE	FALSE	0	0	0	0	0	0	0
b0251	0	0	0.00143627401058034	0	312	265334	265777	443	false	1336	Inf	0.415	0.333022672486139	0.506756756756757	0.574324324324324	0.331081081081081	0.614864864864865	0	0	0.0989924438542236	FALSE	FALSE	FALSE	FALSE	FALSE	0	0	0	0	0	0	0
b4627	0	0	0	0	Inf	265777	265998	221	false	0	Inf	0	0	0.54954954954955	0.621621621621622	0.445945945945946	0.581081081081081	0	0	0	FALSE	FALSE	FALSE	FALSE	FALSE	0	0	0	0	0	0	0
b4628	0	0	0	0	Inf	266000	266191	191	false	0	Inf	0	0	0.583333333333333	0.6875	0.4375	0.625	0	0	0	FALSE	FALSE	FALSE	FALSE	FALSE	0	0	0	0	0	0	0
b0252	0	0	0	0	528	266408	267229	821	false	2100	65.7545286811535	0.407	0.30572972067407	0.577858880778589	0.664233576642336	0.437956204379562	0.631386861313869	0	0	0.442021627547982	FALSE	TRUE	FALSE	FALSE	FALSE	0	0	0	0	0	0	0
b0253	13.1245713004001	0.00271671327462417	0.0082797775636035	1.10662654591015	282	267321	268184	863	false	2100	Inf	0.394	0.287786070119971	0.568287037037037	0.645833333333333	0.420138888888889	0.638888888888889	0	0	0.307502337258958	FALSE	TRUE	FALSE	FALSE	FALSE	0	0	0	0	0	0	0
b0254	0	0	0.00869517354265154	0	Inf	268513	269406	893	false	846	Inf	0.321	0.250220716088033	0.479865771812081	0.604026845637584	0.389261744966443	0.446308724832215	0	0	0.245391357211455	FALSE	TRUE	FALSE	FALSE	FALSE	0	0	0	0	0	0	0
b4587	0	0	0.00923433476173692	0	Inf	269502	271413	1911	true	0	Inf	0	0	0.476987447698745	0.466248037676609	0.516483516483516	0.448979591836735	0	0	0	FALSE	FALSE	FALSE	FALSE	FALSE	0	0.4	0	0	0	0	0
b0256	23.8902928801584	0.0061626429248187	0.0103182375464923	2.2969128128766	258	269827	270978	1151	true	0	48.1785638114107	0.249	0.223367270004663	0.458333333333333	0.513020833333333	0.453125	0.408854166666667	0	0	0.0500534758700972	FALSE	TRUE	FALSE	FALSE	FALSE	0	0.333333333333333	0	0	0	0	0
b4690	0	0	0.00569381845724889	0	Inf	271804	271878	74	true	0	Inf	0	0	0.56	0.44	0.56	0.68	0	0	0	TRUE	FALSE	FALSE	FALSE	FALSE	0	0	0	0	0	0	0
b0258	14.7150364458313	0.00282855888769013	0.00768889400472114	1.17667023622753	288	272071	273178	1107	true	2101	75.2291714719883	0.307	0	0.546028880866426	0.588075880758808	0.43360433604336	0.617886178861789	0	0	-0.0530475575620155	FALSE	TRUE	FALSE	FALSE	FALSE	0	0	0	0	0	0	0
b0259	16.1405189443498	0.00882851228133338	0.021879128699078	5.58315610879874	438	273325	274341	1016	false	0	62.9471706271046	0.424	0.305922109298535	0.546705998033432	0.557522123893805	0.374631268436578	0.707964601769911	0	0	-0.0924662110359407	FALSE	TRUE	FALSE	FALSE	FALSE	0	0	0	0	0	0	0
b0260	35.0623193891595	0.00531883128572324	0.00606786017398233	2.21261451994629	288	274549	275952	1403	true	710	40.0144663685248	0.479	0.28201016818177	0.548433048433048	0.564102564102564	0.459401709401709	0.621794871794872	0.353	2	-0.147277427054957	FALSE	FALSE	TRUE	FALSE	FALSE	0	0	0	0	0	0	0
b0261	42.0853157351414	0.0087364517518231	0.00830356298791232	2.3487215638004	186	275939	276871	932	true	710	62.1599578236781	0.527	0.27688221228578	0.603429796355841	0.678456591639871	0.472668810289389	0.659163987138264	0.356	92	0.0994119720552806	FALSE	TRUE	FALSE	FALSE	TRUE	0	0	0	0	0	0	0
b0262	6.70452459666413	0.00123614516550113	0.00737499071069814	0.49283134931171	276	276980	278026	1046	false	0	156.014044682667	0.539	0.326511149529664	0.563514804202483	0.630372492836676	0.363896848137536	0.696275071633238	0	0	-0.0292221231581937	FALSE	FALSE	FALSE	FALSE	FALSE	0	0	0	0	0	0	0
b0263	2.64520971326025	0.00101756670799818	0.0153873124372286	0.476153420426825	324	278038	278385	347	false	0	131.180525408066	0.596	0	0.563218390804598	0.568965517241379	0.431034482758621	0.689655172413793	0	0	0.353255496617546	FALSE	FALSE	FALSE	FALSE	FALSE	0	0	0	0	0	0	0
b0264	11.7669689709452	0.00985262555468486	0.0334924841869228	3.07522509748093	216	278402	278905	503	false	0	42.7467771217887	0.356	0.270391541012113	0.551587301587302	0.589285714285714	0.398809523809524	0.666666666666667	0	0	0.661922456547627	FALSE	TRUE	FALSE	FALSE	FALSE	0	1.5	0	0	0	0	0
b0265	7.92620894528448	0.00653596847233864	0.0329840836518803	2.66236274629399	282	278824	279099	275	false	0	34.6950227906375	0.45	0.290031809685646	0.532608695652174	0.5	0.543478260869565	0.554347826086957	0	0	0.687018929335821	FALSE	FALSE	FALSE	FALSE	FALSE	0	1.76666666666667	0	0	0	0	0
b4505	0	0	0.0188542106661127	0	Inf	279338	279586	248	false	1337	Inf	0.424	0	0.469879518072289	0.566265060240964	0.385542168674699	0.457831325301205	0	0	0	FALSE	TRUE	FALSE	FALSE	FALSE	0	0.0333333333333333	0	0	0	0	0
b0266	8.67583631851334	0.0035119932805195	0.0161920679532659	2.00818368353326	396	279651	279959	308	false	1337	Inf	0.359	0	0.517799352750809	0.631067961165048	0.41747572815534	0.504854368932039	0	0	0.268489522410849	FALSE	TRUE	FALSE	FALSE	FALSE	0	0	0	0	0	0	0
b0267	0	0	0.00426841185358054	0	588	280053	281207	1154	false	1337	Inf	0.46	0.313828944467688	0.620779220779221	0.628571428571429	0.477922077922078	0.755844155844156	0	0	-0.350869058856	FALSE	TRUE	FALSE	FALSE	FALSE	0	0	0	0	0	0	0
b0268	0	0	0	0	474	281502	282410	908	true	1338	Inf	0.574	0.335225536020943	0.616061606160616	0.64026402640264	0.412541254125413	0.795379537953795	0	17	-0.82716383456968	FALSE	TRUE	FALSE	FALSE	FALSE	0	0	0	0	0	0	0
b0269	0	0	0.0162833326006548	0	Inf	282425	284392	1967	true	1338	Inf	0.581	0.330339206984942	0.667174796747967	0.657012195121951	0.48780487804878	0.856707317073171	0	0	0	FALSE	TRUE	FALSE	FALSE	FALSE	0	0.0333333333333333	0	0	0	0	0.111337061514997
b0270	0	0	0.000688380298387466	0	522	284619	286001	1382	true	1339	Inf	0.591	0.335483053502045	0.62472885032538	0.563991323210412	0.41648590021692	0.893709327548807	0	0	-0.537224219710088	FALSE	FALSE	TRUE	FALSE	FALSE	0	0	0	0	0	0	0.1410998552822
b0271	0	0	0.012155964643003	0	Inf	286013	287623	1610	true	1339	Inf	0.575	0.331396014562209	0.643699565487275	0.590316573556797	0.461824953445065	0.878957169459963	0	0	0	FALSE	FALSE	FALSE	FALSE	FALSE	0	0	0	0	0	0	0
b0272	5.23659590848531	0.0043888571179647	0.0335245048093403	2.58556226880507	408	287628	288386	758	false	1340	144.750523669727	0.512	0.339953115489616	0.632411067193676	0.644268774703557	0.41897233201581	0.83399209486166	0	0	-0.207653209923146	FALSE	TRUE	FALSE	FALSE	FALSE	0	0	0	0	0	0	0
b0273	11.2794214466465	0.00992413055379756	0.0351937574129676	4.9015466672216	342	288525	289529	1004	false	0	89.0116576234942	0.564	0.327312620700855	0.588059701492537	0.611940298507463	0.385074626865672	0.767164179104478	0	408	-0.488531793664199	FALSE	TRUE	FALSE	FALSE	TRUE	0	0	0	0	0	0	0
b4688	0	0	0.0272206224309922	0	Inf	289653	289857	204	true	0	Inf	0	0	0.429268292682927	0.5	0.352941176470588	0.426470588235294	0	0	0	FALSE	FALSE	FALSE	FALSE	FALSE	0	0	0	0	0	0	0
b0274	11.22187906214	0.0100641918911119	0.0358734640977061	3.05414240787666	210	289873	290376	503	false	0	44.8231528084282	0.356	0.270391541012113	0.551587301587302	0.589285714285714	0.398809523809524	0.666666666666667	0	0	0.507044066872474	FALSE	FALSE	FALSE	FALSE	FALSE	0	1.9	0	0	0	0	0
b0275	11.9223030853289	0.0105248067540083	0.035311320903961	2.82950576277296	186	290295	290570	275	false	0	23.066013171432	0.45	0.290031809685646	0.532608695652174	0.5	0.543478260869565	0.554347826086957	0	0	0.907869266513345	FALSE	FALSE	FALSE	FALSE	FALSE	0	1.73333333333333	0	0	0	0	0
b0276	4.38943207210142	0.00216788734031327	0.0197555155628633	0.883067676571462	282	290628	291455	827	true	1341	188.40706187397	0.434	0	0.486714975845411	0.63768115942029	0.340579710144928	0.481884057971015	0	0	-0.341742491194436	FALSE	TRUE	FALSE	FALSE	FALSE	0	0	0	0	0	0	0
b0277	1.89472300270961	0.000906987955770283	0.0191476633676419	0.573579690948896	438	291546	292172	626	false	1342	330.391302108417	0.39	0.286967304142351	0.448165869218501	0.511961722488038	0.339712918660287	0.492822966507177	0	0	-0.144185816380523	FALSE	TRUE	FALSE	FALSE	FALSE	0	0	0	0	0	0	0.702875399361022
b0278	1.71771463401868	0.000609956130489263	0.0142038990274477	0.306538357554511	348	292444	293142	698	false	1343	3971.56735895079	0.272	0.21403227856806	0.373390557939914	0.433476394849785	0.32618025751073	0.360515021459227	0	0	-0.833696808716587	FALSE	TRUE	FALSE	FALSE	FALSE	0	0	0	0	0	0	1
b0279	0.215028456731403	9.43987306109837e-05	0.0175602303147996	0.0531607597488334	390	293169	294023	854	false	1343	4377.92123530276	0.29	0.25461264522351	0.362573099415205	0.424561403508772	0.319298245614035	0.343859649122807	0	0	-1.14660360470561	FALSE	TRUE	FALSE	FALSE	FALSE	0	0	0	0	0	0	1
b0280	8.89931551175015	0.00738860347742627	0.0332097607627049	3.32946016757625	312	294363	294803	440	false	1344	49.4420047720579	0.334	0.26447768163567	0.435374149659864	0.442176870748299	0.503401360544218	0.360544217687075	0	0	-0.319234802145735	FALSE	FALSE	FALSE	FALSE	FALSE	0	0	0	0	0	0	0.304545454545455
b0281	9.2549479469994	0.00493923175561289	0.0213474210072214	2.69602472098076	378	294920	296320	1400	false	559	151.270434800652	0.337	0.264498892417926	0.443254817987152	0.50321199143469	0.438972162740899	0.387580299785867	0	0	-0.391588234446109	FALSE	FALSE	FALSE	FALSE	FALSE	0	0	0	0	0	0	0
b4629	0	0	0.0257721699939571	0	Inf	296430	296478	48	true	0	Inf	0	0	0.510204081632653	0.5	0.5625	0.5	0	0	0	FALSE	FALSE	FALSE	FALSE	FALSE	0	0.0666666666666667	0	0	0	0	0
b4694	0	0	0.0110108899866574	0	Inf	296605	296943	338	false	1345	Inf	0	0	0.495575221238938	0.584070796460177	0.415929203539823	0.486725663716814	0	0	0	FALSE	FALSE	FALSE	FALSE	FALSE	0	0.133333333333333	0	0	0	0	0
b4695	0	0	0.00744232837171654	0	Inf	296938	297015	77	false	0	Inf	0	0	0.641025641025641	0.692307692307692	0.538461538461539	0.692307692307692	0	0	0	FALSE	FALSE	FALSE	FALSE	FALSE	0	0.0666666666666667	0	0	0	0	0
b0283	0	0	0.00373995765546736	0	456	296994	297950	956	false	829	107.507369704727	0.381	0.279877833581667	0.599791013584117	0.670846394984326	0.473354231974922	0.655172413793103	0	0	0.129641357677048	FALSE	TRUE	FALSE	FALSE	FALSE	0	0.6	0	0	0	0	0
b0284	0	0	0	0	288	297960	300158	2198	false	829	Inf	0.472	0.308572715860569	0.594361073215098	0.648021828103683	0.470668485675307	0.664392905866303	0	0	-0.0849407333843324	FALSE	FALSE	FALSE	FALSE	TRUE	0	0.633333333333333	0	0	0	0	0
b0285	0	0	0.00124322035648293	0	378	300155	301111	956	false	829	Inf	0.448	0.295037649744928	0.607105538140021	0.677115987460815	0.492163009404389	0.652037617554859	0	0	0.431207294293966	FALSE	FALSE	FALSE	FALSE	FALSE	0	0.1	0	0	0	0	0
b0286	6.40886296346349	0.001094080074628	0.00682854403887418	0.720308476114809	456	301108	301797	689	false	829	Inf	0.407	0.274672673806066	0.547826086956522	0.6	0.465217391304348	0.578260869565217	0	0	1.20744684606052	FALSE	FALSE	FALSE	FALSE	FALSE	0	0.1	0	0	0	0	0.0101596516690856
b0287	19.9866220267164	0.0098896589080389	0.0197925570310366	3.77163612503181	264	302215	302829	614	true	1346	30.720548934145	0.34	0.23806480200817	0.452032520325203	0.541463414634146	0.424390243902439	0.390243902439024	0	221	-0.564248741734264	FALSE	FALSE	TRUE	FALSE	FALSE	0	2.93333333333333	6.44728	0	0	0	1
b0288	9.68688100617478	0.00438859164851682	0.0181217943968522	2.129545251295	336	303077	303406	329	false	2109	33.9634604564961	0.325	0.21535756046458	0.503030303030303	0.454545454545455	0.563636363636364	0.490909090909091	0	0	0.0809927295991582	FALSE	FALSE	FALSE	FALSE	FALSE	0	0.166666666666667	3.41913	0	0	0	1
b0289	5.24461133720244	0.00145683610148786	0.0111111082047499	0.946525203603129	450	303719	304429	710	false	0	135.377047859322	0.383	0.266375009119752	0.530239099859353	0.565400843881857	0.455696202531646	0.569620253164557	0	0	0.414009129759698	FALSE	FALSE	FALSE	FALSE	FALSE	0	0.333333333333333	0	0	0	0	0
b0290	0	0	0.00771933373716411	0	Inf	304398	306041	1643	false	0	Inf	0.448	0.298982354161401	0.515815085158151	0.450729927007299	0.472627737226277	0.624087591240876	0	0	-0.135443690097597	FALSE	FALSE	FALSE	FALSE	FALSE	0	0.833333333333333	0	0	0	0	0
b0291	8.26060117855813	0.00101114557306748	0.00489623237442856	0.578180503013554	396	306031	308556	2525	false	0	305.667825551739	0.431	0.292149744227422	0.552652414885194	0.57125890736342	0.454869358669834	0.631828978622328	0	0	0.364518052203152	FALSE	FALSE	FALSE	FALSE	FALSE	0	0.533333333333333	0	0	0	0	0
b0292	0	0	0.00230947926362698	0	324	308582	309250	668	false	0	Inf	0.403	0.302599247245265	0.548579970104634	0.569506726457399	0.434977578475336	0.641255605381166	0	0	0.555632126795484	FALSE	FALSE	FALSE	FALSE	FALSE	0	0.166666666666667	0	0	0	0	0
b0293	10.1601751965742	0.00182796085530408	0.00719657218478058	1.20347287974264	456	309308	309895	587	false	301	57.7745943000989	0.583	0.341494532881197	0.52891156462585	0.51530612244898	0.494897959183673	0.576530612244898	0	0	-0.184679478023694	FALSE	FALSE	FALSE	FALSE	FALSE	0	0.2	5.36387	0	0	0	0.277683134582624
b0294	3.77513251054941	0.000710992955238023	0.0075334357482943	0.351160752196213	342	309970	310560	590	false	0	156.285904759972	0.321	0.306548693315653	0.390862944162437	0.416243654822335	0.319796954314721	0.436548223350254	0	0	-0.86217888742863	FALSE	TRUE	FALSE	FALSE	FALSE	0	0.266666666666667	0	0	0	0	1
b0295	0	0	0.0125456742895541	0	Inf	311336	311563	227	true	2110	Inf	0.252	0.253534217048603	0.43859649122807	0.486842105263158	0.381578947368421	0.447368421052632	0	0	0.0982937185995567	FALSE	FALSE	FALSE	FALSE	FALSE	0	0.166666666666667	0	0	0	0	1
b4506	0	0	0.0107012418490976	0	Inf	311598	311738	140	false	2111	Inf	0.43	0.286221674284531	0.418439716312057	0.531914893617021	0.404255319148936	0.319148936170213	0	0	0	FALSE	FALSE	FALSE	FALSE	FALSE	0	0.233333333333333	0	0	0	0	1
b0296	12.2110798237908	0.00292072853421357	0.00956747012175979	1.64481181996767	390	311738	312001	263	false	2111	Inf	0.417	0.272450443523441	0.458333333333333	0.488636363636364	0.420454545454545	0.465909090909091	0	0	0.0255131430482791	FALSE	FALSE	FALSE	FALSE	TRUE	0	0.566666666666667	0	0	0	0	1
b4671	0	0	0.00905364287786234	0	Inf	312365	312466	101	false	2112	Inf	0	0.341004352669739	0.284313725490196	0.441176470588235	0.0882352941176471	0.323529411764706	0	0	0	FALSE	FALSE	FALSE	FALSE	FALSE	0	0	0	0	0	0	1
b4630	0	0	0.00514971869042496	0	Inf	312940	313029	89	false	0	Inf	0	0	0.388888888888889	0.533333333333333	0.333333333333333	0.3	0	0	0	FALSE	FALSE	FALSE	FALSE	FALSE	0	0	0	0	0	0	1
b0297	0	0	0.00332367611184473	0	Inf	313581	314452	871	true	0	Inf	0.437	0	0.48394495412844	0.555172413793103	0.444827586206897	0.448275862068966	0	0	-0.40944202422569	FALSE	FALSE	FALSE	FALSE	FALSE	0	0.0666666666666667	0	0	0	0	0.958668197474168
b0298	17.9812061843133	0.00590667259509227	0.0131396582288127	2.81505836634578	330	314515	314814	299	true	0	16.6284729141722	0.477	0.350626508204605	0.5	0.59	0.43	0.48	0	0	0.0781019549792372	FALSE	TRUE	FALSE	FALSE	FALSE	0	0.166666666666667	0	0	0	0	0
b0299	11.7532953155106	0.00626730317106871	0.0213295182425915	2.22741969552894	246	314811	315677	866	true	0	73.6814635174832	0.394	0.301482083893776	0.551326412918108	0.567474048442907	0.467128027681661	0.619377162629758	0	0	0.147173818902296	FALSE	TRUE	FALSE	FALSE	FALSE	0	0.133333333333333	0	0	0	0	0.0381062355658199
b0300	6.70034224792167	0.00153281254929922	0.00915065226570881	0.690717581860338	312	315710	316393	683	false	2103	101.935091481611	0.325	0	0.428362573099415	0.478070175438596	0.359649122807018	0.447368421052632	0	0	-0.524826065636189	FALSE	TRUE	FALSE	FALSE	FALSE	0	0.333333333333333	0	0	0	0	1
b4631	0	0	0.00884120318709723	0	Inf	316663	316791	128	true	0	Inf	0	0	0.356589147286822	0.558139534883721	0.325581395348837	0.186046511627907	0	0	0	FALSE	FALSE	FALSE	FALSE	FALSE	0	0.0333333333333333	0	0	0	0	1
b0301	0	0	0.00275889159311315	0	378	316950	317543	593	false	2108	Inf	0.367	0.305403303256218	0.44949494949495	0.515151515151515	0.404040404040404	0.429292929292929	0	0	-0.761733037703406	FALSE	FALSE	TRUE	FALSE	FALSE	0	0	0	0	0	0	1
b0303	0	0	0.00408609895570867	0	Inf	317555	317791	236	false	2108	Inf	0.335	0.258708076018448	0.354430379746835	0.367088607594937	0.417721518987342	0.278481012658228	0	0	-0.240707560576503	FALSE	FALSE	FALSE	FALSE	FALSE	0	0	0	0	0	0	1
b0304	0	0	0.00277104343156298	0	426	317900	319225	1325	false	2104	Inf	0.36	0.272050249608191	0.455505279034691	0.567873303167421	0.380090497737557	0.418552036199095	0	1	-0.921296733343617	FALSE	TRUE	FALSE	FALSE	FALSE	0	0.1	8.3611925	0	6.72341	0	1
b0305	0	0	0.00225514491373248	0	408	319451	320305	854	true	2105	Inf	0.324	0.258092990897048	0.512280701754386	0.578947368421053	0.449122807017544	0.508771929824561	0	0	-0.484466796780154	FALSE	TRUE	FALSE	FALSE	FALSE	0	0.233333333333333	4.54066	0	0	0	1
b0306	0	0	0.000667442731577082	0	Inf	320832	321551	719	true	2106	Inf	0.424	0.292955546991006	0.505555555555556	0.579166666666667	0.408333333333333	0.529166666666667	0	1	-0.480592751251187	FALSE	TRUE	FALSE	FALSE	FALSE	0	0.0333333333333333	5.075246667	0	38.7719	0	1
b0307	0	0	0.000326806599828649	0	390	321562	322989	1427	true	2106	Inf	0.427	0.289868468040162	0.502100840336134	0.59453781512605	0.42436974789916	0.487394957983193	0	0	0.059912452343287	FALSE	TRUE	FALSE	FALSE	FALSE	0	0.733333333333333	5.075246667	0	38.7719	0	0.0413454800280308
b0308	20.0393046365018	0.00261062389335228	0.00521100695000564	1.10860806335893	294	322982	323677	695	true	2106	Inf	0.455	0.271421642670029	0.521551724137931	0.633620689655172	0.40948275862069	0.521551724137931	0	5	0.0648224839070934	FALSE	TRUE	FALSE	FALSE	FALSE	0	0.4	5.075246667	0	38.7719	0	0.569784172661871
b0310	1.30880889119709	0.000314370224097984	0.00960782666476073	0.231462806005162	510	323920	324588	668	false	2107	510.387730777882	0.324	0.255379613847731	0.369207772795217	0.417040358744395	0.322869955156951	0.367713004484305	0	0	-0.78742739588672	FALSE	FALSE	TRUE	FALSE	FALSE	0	0.0666666666666667	0	0	0	0	1
b0311	14.8777120166161	0.00364616541369428	0.00980302726554209	2.02178065924186	384	324801	326471	1670	false	131	37.3832154695733	0.556	0.339113327650679	0.570915619389587	0.624775583482944	0.438061041292639	0.649910233393178	0	0	-0.304946640890801	FALSE	FALSE	FALSE	FALSE	FALSE	0	5.6	0	0	0	0	0.317964071856287
b0312	17.0412930050837	0.00589737029129397	0.0138425418529796	2.81062498567128	330	326485	327957	1472	false	131	123.761637550625	0.629	0.346689969477179	0.582484725050917	0.613034623217923	0.446028513238289	0.688391038696538	0	100	-0.0906945522806524	FALSE	TRUE	FALSE	FALSE	FALSE	0	8.03333333333333	0	0	0	0	0
b0313	15.702234080901	0.00722565488474816	0.0184066925700385	3.38112505170793	324	327971	328558	587	false	131	236.01007992771	0.455	0.296081758051747	0.568027210884354	0.612244897959184	0.448979591836735	0.642857142857143	0	0	0.120729531773543	FALSE	TRUE	FALSE	FALSE	FALSE	0	3.83333333333333	0	0	0	0	0
b0314	5.71120081812949	0.00200059732046266	0.0140117455797528	2.02714925007344	702	328687	330720	2033	true	0	355.967171307739	0.491	0.313949631580157	0.553097345132743	0.541297935103245	0.412979351032448	0.705014749262537	0	0	-0.172051707978392	FALSE	FALSE	TRUE	FALSE	TRUE	13.3798	5	3.25797	0.0529099983135813	30.8157	1.91762	0.0973930152484014
b0315	6.32658477159151	0.00197467572585699	0.0124849396453135	1.28297228600943	450	331595	332683	1088	true	1347	171.972721346513	0.429	0.286807739799168	0.459136822773186	0.534435261707989	0.347107438016529	0.495867768595041	0	26	-0.200751845343275	FALSE	FALSE	FALSE	FALSE	FALSE	0	1.2	0	0	0	0	1
b0316	6.02000685653112	0.00165214269952505	0.0109776798525247	1.1878282265432	498	332725	333657	932	false	1348	154.817099417233	0.452	0.301307018470687	0.493033226152197	0.517684887459807	0.401929260450161	0.559485530546624	0	0	-0.0517786827901947	FALSE	TRUE	FALSE	FALSE	FALSE	0	0.666666666666667	0	0	0	0	0.934549356223176
b0317	0	0	0.00445832406048018	0	420	333749	334246	497	false	1349	Inf	0.384	0.286325574474884	0.528112449799197	0.506024096385542	0.524096385542169	0.55421686746988	0	0	-0.363934754317258	FALSE	FALSE	TRUE	FALSE	FALSE	0	0.1	0	0	0	0	0.185110663983903
b0318	0	0	0.00101941371878083	0	384	334504	335109	605	true	1350	Inf	0.393	0.287228555231879	0.453795379537954	0.579207920792079	0.371287128712871	0.410891089108911	0	0	-0.149086006263303	FALSE	TRUE	FALSE	FALSE	FALSE	0	0.266666666666667	0	0	0	0	1
b0319	0	0	0.00148437789345656	0	456	335149	336012	863	true	1350	Inf	0.361	0.274797370910117	0.471064814814815	0.576388888888889	0.375	0.461805555555556	0	0	0.0582788591471157	FALSE	TRUE	FALSE	FALSE	FALSE	0	0.0333333333333333	0	0	0	0	1
b0320	0	0	0.000226032206303296	0	642	336002	337549	1547	true	1350	Inf	0.543	0.339643507201413	0.555555555555556	0.618217054263566	0.387596899224806	0.660852713178295	0	0	-0.206963627795449	FALSE	TRUE	FALSE	FALSE	FALSE	0	0	0	0	0	0	0.18164188752424
b0321	0	0	0.00242465742521119	0	396	337549	338967	1418	true	1350	Inf	0.59	0.326502776622006	0.583509513742072	0.59830866807611	0.429175475687104	0.723044397463002	0	0	-0.328674220023634	FALSE	FALSE	TRUE	FALSE	FALSE	0	0.2	0	0	0	0	0
b0323	0	0	0.00426859494226165	0	360	339389	340339	950	true	1351	Inf	0.532	0.333863920301475	0.561514195583596	0.652996845425868	0.406940063091483	0.624605678233438	0	0	0.0697224052841339	FALSE	TRUE	FALSE	FALSE	FALSE	0	0.266666666666667	0	0	0	0	0
b0324	0	0	0.00553911925271829	0	Inf	340349	341731	1382	true	1351	Inf	0.568	0.34003192070407	0.562545191612437	0.613882863340564	0.399132321041215	0.674620390455531	0	13	0	FALSE	TRUE	FALSE	FALSE	FALSE	0	1.5	0	0	0	0	0
b0325	24.8437139631431	0.00647780810946015	0.0104296935942352	3.19940155741659	342	342108	343157	1049	true	1352	42.2239606186194	0.496	0.291353354073649	0.533333333333333	0.64	0.422857142857143	0.537142857142857	0	188	0	FALSE	FALSE	FALSE	FALSE	FALSE	0	0.433333333333333	11.1569	0	0	0	0.2697807435653
b0326	0.258019638396817	0.000129436084015173	0.020066082538432	0.0684104059962641	366	343400	344215	815	true	1353	3158.67429728966	0.325	0.236151133938802	0.388480392156863	0.5	0.275735294117647	0.389705882352941	0	0	-0.853285268224832	FALSE	FALSE	FALSE	FALSE	FALSE	0	0.133333333333333	0	0	0	0	1
b0327	1.39739019407329	0.000971808415461416	0.0278178112193178	0.547275088996035	390	344628	344873	245	true	1354	175.32683500937	0.216	0.270688174493601	0.467479674796748	0.463414634146341	0.439024390243902	0.5	0	0	-0.0878621219436955	FALSE	FALSE	FALSE	FALSE	FALSE	0	0.0333333333333333	0	0	0	0	1
b0328	1.68735010712902	0.000848127588793269	0.0201055509513988	0.521673291477356	426	344890	345561	671	false	1355	397.664952380089	0.339	0.254334506350044	0.494047619047619	0.540178571428571	0.455357142857143	0.486607142857143	0	0	-0.0830756338804655	FALSE	FALSE	TRUE	FALSE	FALSE	0	0.1	4.917535	0	0	0	1
b0329	0	0	0.0110698020252839	0	Inf	345708	345983	275	true	1356	Inf	0.466	0.335074804775414	0.38768115942029	0.434782608695652	0.315217391304348	0.41304347826087	0	976	-0.38228558754394	FALSE	FALSE	FALSE	FALSE	FALSE	0	0	0	0	0	0	1
b0330	17.9150839017136	0.00239940009454697	0.00535727347459971	0.915063316050465	264	346081	347667	1586	false	0	88.528750895121	0.449	0.309899588311182	0.551984877126654	0.635160680529301	0.43289224952741	0.587901701323251	0	0	-0.0307654381257265	FALSE	TRUE	FALSE	FALSE	FALSE	0	0.0666666666666667	3.599322	0	4.67191	0	0.112232030264817
b0331	5.03157890859412	0.00061770292710481	0.00491060908177154	0.492227552322626	552	347906	348796	890	true	908	176.882846551377	0.589	0.327012101702001	0.561167227833894	0.636363636363636	0.417508417508417	0.62962962962963	0	0	-0.445583439611944	FALSE	TRUE	FALSE	FALSE	FALSE	0	0.233333333333333	12.95813333	0	13.1447	0	0
b0333	0	0	0	0	486	349236	350405	1169	true	908	Inf	0.582	0.334498929605505	0.556410256410256	0.607692307692308	0.407692307692308	0.653846153846154	0	0	-0.160746514382897	FALSE	TRUE	FALSE	FALSE	FALSE	0	0.2	12.95813333	0	13.1447	0	0
b0334	0	0	6.46408927565052e-05	0	492	350439	351890	1451	true	908	Inf	0.591	0.342484317657181	0.569559228650138	0.617768595041322	0.40495867768595	0.685950413223141	0	0	-0.423368931659249	FALSE	TRUE	FALSE	FALSE	FALSE	0	0.266666666666667	12.95813333	0	13.1447	0	0
b0335	2.25450101686071	0.000606889729012342	0.010767610650403	0.557157626317346	636	351930	353816	1886	true	908	Inf	0.508	0.295925143197822	0.583995760466349	0.621621621621622	0.449920508744038	0.680445151033386	0	0	-0.363217439285663	FALSE	TRUE	FALSE	FALSE	FALSE	0	0.1	12.95813333	0	13.1447	0	0
b0336	7.14965507835848	0.00585520817323008	0.0327579896319944	4.41240830493186	522	354146	355405	1259	true	185	176.09241092076	0.466	0.30465027210407	0.538888888888889	0.561904761904762	0.447619047619048	0.607142857142857	0	108	-0.472070796685282	FALSE	FALSE	TRUE	FALSE	FALSE	0	1.76666666666667	0	0	0	0	0
b0337	11.7003147700634	0.00904374782349968	0.0309179641786703	4.77986077098036	366	355395	356678	1283	true	185	285.747580479335	0.486	0.319686088965343	0.534267912772586	0.614485981308411	0.38785046728972	0.600467289719626	0.376	3334	0.316104671338707	FALSE	TRUE	FALSE	FALSE	FALSE	0	4.43333333333333	0	0	0	0	0
b0338	0	0	0.0159332136875342	0	Inf	357015	357914	899	false	0	Inf	0.342	0.236898686130815	0.55	0.63	0.43	0.59	0	0	0.324118532709992	FALSE	TRUE	FALSE	FALSE	FALSE	0	0.866666666666667	5.695646667	0	0	0	0
b0339	11.1772149801487	0.00132396734694442	0.00473809387864816	0.653909952287195	342	358023	358682	659	true	225	58.959231004362	0.467	0.289082300565564	0.572727272727273	0.645454545454545	0.477272727272727	0.595454545454545	0	0	0.033605690230079	FALSE	TRUE	FALSE	FALSE	FALSE	0	0.333333333333333	0	0	0	0	0
b0340	0	0	0.00336592756796724	0	270	358713	359183	470	true	225	Inf	0.526	0.338183001250376	0.505307855626327	0.605095541401274	0.369426751592357	0.54140127388535	0	0	0.111142046873898	FALSE	TRUE	FALSE	FALSE	FALSE	0	0.2	0	0	0	0	0
b0341	0	0	0.00437110579782789	0	774	359216	360370	1154	true	225	Inf	0.421	0.281592926251727	0.587012987012987	0.628571428571429	0.477922077922078	0.654545454545455	0	0	-0.106684162099162	FALSE	FALSE	TRUE	FALSE	FALSE	0	0.133333333333333	0	0	0	0	0
b0342	3.29325108270732	0.000664753395412	0.00807412952996611	0.408881984724418	426	360473	361084	611	false	590	Inf	0.367	0.294028406039805	0.428104575163399	0.485294117647059	0.362745098039216	0.436274509803922	0	0	-0.544310872875789	FALSE	TRUE	FALSE	FALSE	FALSE	0	0.166666666666667	0	0	0	0	0.981996726677578
b0343	3.7563716991532	0.000665422862873367	0.00708580424054813	0.455373865828097	474	361150	362403	1253	false	590	Inf	0.498	0.31800516152405	0.463317384370016	0.476076555023923	0.375598086124402	0.538277511961722	0	0	-0.750070509677915	FALSE	FALSE	TRUE	FALSE	FALSE	0	0.1	0	0	0	0	1
b0344	0	0	0.0039642399226784	0	624	362455	365529	3074	false	590	Inf	0.506	0.310212489094723	0.56260162601626	0.620487804878049	0.43609756097561	0.631219512195122	0	0	-0.261244261893951	FALSE	TRUE	FALSE	FALSE	FALSE	0	0.7	0	0	0	0	0.0686402081977879
b0345	11.5882159030237	0.00488024767143778	0.0168455531456378	2.4103634650391	342	365652	366734	1082	false	692	40.7106868092038	0.468	0.286200549790295	0.563250230840258	0.637119113573407	0.43213296398892	0.620498614958449	0	0	0.0334559561373666	FALSE	TRUE	FALSE	FALSE	FALSE	0	3	0	0	0	0	0
b0346	20.4614577961794	0.00613532117123882	0.0119939082197446	2.76470479398936	312	366811	367644	833	false	692	134.081401426082	0.391	0.29652247745803	0.557553956834532	0.651079136690647	0.428057553956835	0.593525179856115	0	15	-0.27537768122574	FALSE	TRUE	FALSE	FALSE	FALSE	0	1.16666666666667	0	0	0	0	0
b0347	0	0	0.000795316864561406	0	438	367835	369499	1664	true	691	Inf	0.548	0.323719616555095	0.56996996996997	0.654054054054054	0.407207207207207	0.648648648648649	0	0	-0.407857160303221	FALSE	TRUE	FALSE	FALSE	FALSE	0	0.2	0	0	0	0	0
b0348	0	0	0.000475517463539556	0	Inf	369501	370445	944	true	691	Inf	0.441	0.286679715198755	0.577777777777778	0.650793650793651	0.441269841269841	0.641269841269841	0	0	0.129137753664097	FALSE	FALSE	FALSE	FALSE	FALSE	0	0.1	0	0	0	0	0
b0349	0	0	0.00209311479393193	0	486	370448	371329	881	true	691	Inf	0.56	0.315695690514222	0.545351473922903	0.612244897959184	0.404761904761905	0.619047619047619	0	0	-0.0361180483308754	FALSE	TRUE	FALSE	FALSE	FALSE	0	0.133333333333333	0	0	0	0	0
b0350	0	0	0.000531287337618954	0	354	371339	372148	809	true	691	Inf	0.482	0.310080677638713	0.551851851851852	0.659259259259259	0.444444444444444	0.551851851851852	0	0	0.289259244537099	FALSE	TRUE	FALSE	FALSE	FALSE	0	0.133333333333333	0	0	0	0	0
b0351	0	0	0.000988049833740709	0	Inf	372145	373095	950	true	691	Inf	0.538	0.316290780359117	0.544689800210305	0.630914826498423	0.435331230283912	0.56782334384858	0	0	-0.25669418541009	FALSE	TRUE	FALSE	FALSE	FALSE	0	0.166666666666667	0	0	0	0	0
b0352	0	0	0.0023646402783926	0	426	373092	374105	1013	true	691	Inf	0.556	0.300918507931641	0.56508875739645	0.659763313609467	0.414201183431953	0.621301775147929	0	0	-0.0398606783528734	FALSE	TRUE	FALSE	FALSE	FALSE	0	0.133333333333333	0	0	0	0	0
b0353	8.44536291205862	0.00147745234512513	0.00699769736604481	0.908763537546276	426	374683	375894	1211	true	693	143.392298544197	0.372	0.275792879246944	0.574257425742574	0.599009900990099	0.512376237623762	0.611386138613861	0	0	-0.188335673446232	FALSE	FALSE	TRUE	FALSE	FALSE	0	0.166666666666667	9.27478	0	0	0	0
b0354	15.9296527917119	0.00812090918947245	0.0203919301836828	2.7456053863666	234	375996	376535	539	true	1360	33.8362679367649	0.451	0.304418470955664	0.481481481481481	0.577777777777778	0.333333333333333	0.533333333333333	0	65	-0.0581843783994671	FALSE	TRUE	FALSE	FALSE	FALSE	0	1.9	4.30029	0	0	0	0
b0355	7.05404136542746	0.00334435432853902	0.0189641889254011	1.39123926848988	288	376759	377592	833	false	387	16.5988505376885	0.458	0.291990947305963	0.485611510791367	0.561151079136691	0.370503597122302	0.525179856115108	0.404	2	-0.00949609765744164	FALSE	TRUE	FALSE	FALSE	FALSE	3.04517	2.93333333333333	28.78883333	0.0154586967190271	3.84144	12.4683	0
b0356	10.7372691918391	0.00231505263710611	0.008624362845874	2.72652829669761	816	377686	378795	1109	false	387	119.883957782918	0.638	0.334225494336319	0.536936936936937	0.624324324324324	0.432432432432432	0.554054054054054	0.301	549	0.271879763762378	FALSE	TRUE	FALSE	FALSE	FALSE	3.04517	7.13333333333333	28.78883333	0.0375927397485432	3.84144	12.4683	0
b0357	16.567412266024	0.00440432411993284	0.0106337044052802	2.97591989868368	468	378830	379105	275	false	387	237.972292802134	0.373	0.250966032552238	0.532608695652174	0.673913043478261	0.41304347826087	0.510869565217391	0.31	245	-0.355581251468116	FALSE	TRUE	FALSE	FALSE	FALSE	3.04517	2.2	28.78883333	0.0115940225392703	3.84144	12.4683	0
b0358	3.12593975116842	0.000807704233514115	0.0103355060917244	0.601683722906141	516	379293	380066	773	false	1366	Inf	0.458	0.303456029871831	0.501291989664083	0.531007751937984	0.472868217054264	0.5	0	0	-0.0929229781758423	FALSE	FALSE	FALSE	FALSE	FALSE	0	0.4	0	0	0	0	0.683053040103493
b4579	0	0	0.0140166164065639	0	Inf	380068	382096	2028	false	1366	Inf	0	0	0.503696402168556	0.488165680473373	0.535502958579882	0.488165680473373	0	0	0	FALSE	FALSE	FALSE	FALSE	FALSE	0	0	0	0	0	0	0.365877712031558
b0360	21.5800683859125	0.00812393555380776	0.0150582202216024	3.80146055375817	324	380575	380940	365	true	0	16.9137554836607	0.278	0.289670311560014	0.530054644808743	0.655737704918033	0.401639344262295	0.532786885245902	0	0	-0.55903311635619	FALSE	TRUE	FALSE	FALSE	FALSE	0	0	0	0	0	0	0
b0361	39.9716090551742	0.0177236034207304	0.0177361921020151	3.23065902673283	126	380898	381803	905	true	263	22.6410700342535	0.326	0.25137000027808	0.550772626931567	0.612582781456954	0.47682119205298	0.562913907284768	0	0	0.039653837344698	FALSE	TRUE	FALSE	FALSE	FALSE	0	0	0	0	0	0	0.00441988950276243
b0363	6.33205682335696	0.00104715012182111	0.00661491298030369	0.55344663366378	366	381963	383159	1196	false	1361	188.880174856981	0.404	0.291919406638903	0.499582289055973	0.528822055137845	0.446115288220551	0.523809523809524	0	0	0.154690230854586	FALSE	FALSE	FALSE	FALSE	TRUE	0	0	0	0	0	0	1
b0364	3.00273130047299	0.000421429818204958	0.00561395311180291	0.219088877698355	360	383283	383840	557	false	1362	185.49778327227	0.379	0.259434759460939	0.433691756272401	0.559139784946237	0.370967741935484	0.370967741935484	0	0	-0.669784707438877	FALSE	TRUE	FALSE	FALSE	FALSE	0	0	0	0	0	0	1
b0365	0	0	3.16669099787312e-05	0	384	384456	385418	962	true	1189	Inf	0.573	0.336157671950441	0.56282450674974	0.623052959501558	0.423676012461059	0.641744548286604	0	0	-0.178846881192912	FALSE	FALSE	FALSE	FALSE	TRUE	0	0.133333333333333	4.04553	0	0	0	0.178794178794179
b0366	0	0	0	0	336	385431	386198	767	true	1189	Inf	0.471	0.32293176938155	0.559895833333333	0.67578125	0.38671875	0.6171875	0	0	0.46094227140116	FALSE	FALSE	FALSE	FALSE	TRUE	0	0.0666666666666667	4.04553	0	0	0	0
b0367	0	0	0.00219473131065458	0	468	386195	387022	827	true	1189	Inf	0.422	0.294120544058212	0.572463768115942	0.630434782608696	0.452898550724638	0.634057971014493	0	0	0.283845101010058	FALSE	FALSE	TRUE	FALSE	TRUE	0	0.0666666666666667	4.04553	0	0	0	0
b0368	4.37416016651641	0.0011317411863412	0.0103493346677565	0.715713759775804	438	387019	387870	851	true	1189	Inf	0.447	0.264962751907866	0.544600938967136	0.637323943661972	0.411971830985915	0.584507042253521	0	0	0.205584127683357	FALSE	TRUE	FALSE	FALSE	FALSE	0	0.133333333333333	4.04553	0	0	0	0
b0369	27.272825674826	0.00971253720416515	0.0142450031690412	2.86335378750585	204	387977	388951	974	false	499	35.7132044773433	0.569	0.327151518567643	0.53948717948718	0.615384615384615	0.427692307692308	0.575384615384615	0.275	470	0.352728678493694	FALSE	TRUE	FALSE	FALSE	FALSE	0	9.46666666666667	6.142836667	0	0	0	0.0965092402464066
b4580	0	0	0.0117364680061488	0	Inf	389475	393642	4167	true	1364	Inf	0	0	0.477927063339731	0.529877609791217	0.478761699064075	0.42548596112311	0	0	0	FALSE	FALSE	FALSE	FALSE	FALSE	0	2.16666666666667	4.0058925	0	5.38116	0	0.388288936885049
b0372	0	0	0.0182118015394166	0	Inf	390963	391829	866	false	0	Inf	0.394	0.301482083893776	0.551326412918108	0.567474048442907	0.467128027681661	0.619377162629758	0	0	0.424606330554305	FALSE	FALSE	FALSE	FALSE	FALSE	0	0.3	0	0	0	0	0
b0373	23.1497988186653	0.0054844374392456	0.00947643214043587	2.94614496910265	372	391826	392125	299	false	0	12.9158789820204	0.477	0.350626508204605	0.5	0.59	0.43	0.48	0	0	0.0507465745881372	FALSE	TRUE	FALSE	FALSE	FALSE	0	0.333333333333333	0	0	0	0	0
b0375	0	0	0.00964541407785205	0	Inf	393730	394353	623	true	1365	Inf	0.329	0.273929489410179	0.394230769230769	0.490384615384615	0.331730769230769	0.360576923076923	0	0	-0.0362504778404382	FALSE	TRUE	FALSE	FALSE	FALSE	0	0.266666666666667	0	0	0	0	1
b0376	11.9556165675221	0.00423205134970058	0.0141592073509521	2.34665150835103	384	394354	395511	1157	false	58	96.77459907363	0.471	0.300539770946237	0.553540587219344	0.572538860103627	0.476683937823834	0.61139896373057	0	1	-0.0547909002073297	FALSE	FALSE	FALSE	FALSE	FALSE	0	3.7	3.748406667	0	0	0	0.27571305099395
b0377	9.87891171280192	0.00305435216786749	0.0123671604997114	1.27059942167993	288	395863	397083	1220	true	1095	123.49538445809	0.508	0.319321298927004	0.513513513513513	0.528255528255528	0.375921375921376	0.636363636363636	0	0	-0.256110862204256	FALSE	FALSE	TRUE	FALSE	FALSE	0	1.5	5.83046	0	48.9749	0	0
b0378	16.4180634096917	0.00524786029726737	0.0127855768766724	2.18309084620731	288	397096	398190	1094	true	1095	190.129309099543	0.444	0.309896790762337	0.534246575342466	0.56986301369863	0.449315068493151	0.583561643835616	0	0	-0.0800396012097604	FALSE	FALSE	FALSE	FALSE	FALSE	0	2.03333333333333	5.83046	0	48.9749	0	0
b0379	5.25091999135815	0.00206445200730162	0.0157264023119701	0.840934306677437	282	398249	398557	308	false	1367	58.6563879295247	0.392	0.27336077796333	0.524271844660194	0.572815533980582	0.427184466019417	0.572815533980582	0	0	0.340335091636543	FALSE	FALSE	TRUE	FALSE	FALSE	0	0.166666666666667	7.49648	0	0	0	0
b0380	5.32478098222308	0.00268859935367216	0.0201968821827461	1.79336361279294	462	398817	399029	212	true	1368	39.8138441201183	0.453	0.327757452986209	0.488262910798122	0.563380281690141	0.380281690140845	0.52112676056338	0	0	-0.04829827248955	FALSE	FALSE	TRUE	FALSE	FALSE	0	0.166666666666667	0	0	0	0	0
b0381	16.8007579227079	0.00672229090509213	0.0160047324912796	2.38912379892483	246	399053	400147	1094	false	248	65.1161099417635	0.521	0.328925687320598	0.510502283105023	0.610958904109589	0.380821917808219	0.53972602739726	0.271	188	-0.0151555048753895	FALSE	TRUE	FALSE	FALSE	FALSE	0	8.1	4.449326667	0	0	0	0.324497257769653
b0382	19.9522143451112	0.00505003947541875	0.0101242686913217	3.28107577632981	450	400610	400870	260	true	565	13.031135066154	0.366	0.318101934849342	0.46360153256705	0.609195402298851	0.241379310344828	0.540229885057471	0	1119	-0.44350809378718	FALSE	TRUE	FALSE	FALSE	TRUE	0	0.266666666666667	0	0	0	0	1
b0383	0	0	0.00199823292717094	0	306	400971	402386	1415	true	0	Inf	0.495	0.326534340190092	0.533898305084746	0.620762711864407	0.470338983050847	0.510593220338983	0	0	0.02675883142396	FALSE	FALSE	FALSE	FALSE	FALSE	0	0.166666666666667	0	0	0	0	0.254416961130742
b0384	0	0	0.00101956002710781	0	312	402505	402825	320	true	0	Inf	0.4	0.294120649310188	0.476635514018692	0.476635514018692	0.439252336448598	0.514018691588785	0	0	-0.0615282208353154	FALSE	FALSE	FALSE	FALSE	FALSE	0	0.0333333333333333	0	0	0	0	0
b0385	0	0	0.0035566021533293	0	450	402927	404042	1115	true	28	Inf	0.38	0.280997464144543	0.53673835125448	0.567204301075269	0.446236559139785	0.596774193548387	0	0	-0.438515602176619	FALSE	FALSE	TRUE	FALSE	FALSE	0	0.233333333333333	0	0	0	0	0
b0386	18.8308605218773	0.00720050902303828	0.0152951247547564	3.36935846385809	324	404059	404868	809	false	902	42.9613930314082	0.556	0.347868379634184	0.545679012345679	0.611111111111111	0.437037037037037	0.588888888888889	0	439	-0.166212030519066	FALSE	TRUE	FALSE	TRUE	FALSE	0	5.3	4.295075	0	0	0	0
b0387	5.69122496435126	0.00422141726027653	0.0296696566150076	2.12150718524536	348	404988	405446	458	true	1359	80.4747664815262	0.455	0.296555977239401	0.564270152505447	0.65359477124183	0.477124183006536	0.562091503267974	0	34	-0.151250355084374	FALSE	FALSE	FALSE	FALSE	FALSE	0	2.03333333333333	3.23605	0	0	0	0
b0388	22.669492349916	0.0195984546869207	0.0345811972926571	3.91170131786431	138	405629	406153	524	true	89	23.1147655144532	0.389	0.288900462458608	0.521904761904762	0.617142857142857	0.434285714285714	0.514285714285714	0.408	909	0.0331910086593687	FALSE	TRUE	FALSE	FALSE	FALSE	0	4.53333333333333	0	0	0	0	0
b0389	0	0	0.0317066865502665	0	Inf	406203	406394	191	true	89	Inf	0.383	0.286758047350478	0.484375	0.578125	0.4375	0.4375	0	61	0.235143952963821	FALSE	FALSE	FALSE	FALSE	FALSE	0	0.966666666666667	0	0	0	0	0
b0390	9.68256529214301	0.00565708396773176	0.0233701867100127	1.81467124482537	222	406652	407329	677	true	89	Inf	0.406	0.290019262228869	0.464601769911504	0.606194690265487	0.309734513274336	0.47787610619469	0	0	-0.188959920049037	FALSE	TRUE	FALSE	FALSE	FALSE	0	1.33333333333333	0	0	0	0	0
b0391	8.70528820124188	0.00417412601609925	0.0191797257924386	3.32622647851256	552	407401	407685	284	true	1357	32.6238481064286	0.528	0.3007852118596	0.519298245614035	0.547368421052632	0.431578947368421	0.578947368421053	0.357	997	-0.436750314431801	FALSE	TRUE	FALSE	FALSE	FALSE	0	4.1	0	0	0	0	0.735915492957746
b0392	5.2682600037094	0.00212641056030592	0.0161450692168474	1.21589725566545	396	407833	408174	341	true	2113	64.7272533549788	0.275	0	0.473684210526316	0.587719298245614	0.412280701754386	0.421052631578947	0	0	-0.138035870144648	FALSE	FALSE	FALSE	FALSE	FALSE	0	0.333333333333333	4.33065	0	0	0	1
b0393	29.5285041633226	0.0074574478013666	0.0101020326124471	2.9086125186989	270	408332	409243	911	false	961	30.8515458474038	0.58	0.356652893401948	0.515350877192982	0.595394736842105	0.365131578947368	0.585526315789474	0.304	478	0.153566698532115	FALSE	FALSE	FALSE	FALSE	FALSE	0	6.96666666666667	3.934786667	0	0	0	0.13172338090011
b0394	47.4006771950623	0.005738575480677	0.00484261054504495	2.53624877363411	306	409368	410276	908	true	639	19.1558444674412	0.44	0.320325623943567	0.556655665566557	0.64026402640264	0.468646864686469	0.561056105610561	0	89	0.246900041069305	FALSE	TRUE	FALSE	FALSE	FALSE	0	1.5	4.492893333	0	0	0	0
b0396	11.9160232237062	0.0022265466657929	0.00747412664105357	1.17678901162264	366	410521	411705	1184	false	0	99.3620084294986	0.367	0.288616719597102	0.507172995780591	0.518987341772152	0.430379746835443	0.572151898734177	0	0	-0.291830452517795	FALSE	FALSE	TRUE	FALSE	FALSE	0	0.866666666666667	5.033263333	0	0	0	0.722972972972973
b0397	0	0	0.000545166722786602	0	234	411831	414977	3146	false	1094	Inf	0.454	0.309436914550146	0.5379726723864	0.671115347950429	0.369876072449952	0.572926596758818	0	63	0.0944285320434695	FALSE	TRUE	FALSE	FALSE	TRUE	0	4.33333333333333	0	0	0	0	0
b0398	0	0	0.00162232943304799	0	354	414974	416176	1202	false	1094	Inf	0.475	0.319053536345291	0.532834580216126	0.638403990024938	0.401496259351621	0.55860349127182	0	12	-0.0260164010879418	FALSE	TRUE	FALSE	FALSE	TRUE	0	1.93333333333333	0	0	0	0	0
b0399	0	0	0	0	294	416366	417055	689	true	0	Inf	0.431	0.28942611159727	0.544927536231884	0.643478260869565	0.378260869565217	0.61304347826087	0	20	0.329386628948813	FALSE	TRUE	FALSE	FALSE	FALSE	0	1	4.896795	0	8.41215	0	0
b0400	0	0	0.00154251743679218	0	252	417113	418408	1295	true	0	Inf	0.417	0.301406308511471	0.530092592592593	0.608796296296296	0.393518518518518	0.587962962962963	0	0	-0.212372970455124	FALSE	FALSE	TRUE	FALSE	TRUE	0	1.1	4.896795	0	8.41215	0	0
b0401	0	0	0.00956488281978945	0	Inf	418815	420134	1319	true	143	Inf	0.606	0.320112887439396	0.556060606060606	0.593181818181818	0.463636363636364	0.611363636363636	0.267	0	0.0771533905389852	FALSE	FALSE	TRUE	FALSE	FALSE	29.5286	10.4	5.711756667	0.0284653065195233	20.7716	2.60335	0
b0402	25.6041874529686	0.00433186055949626	0.00676742516036223	1.68954636870538	270	420210	421583	1373	true	143	Inf	0.563	0.335380739841275	0.529112081513828	0.513100436681223	0.414847161572052	0.65938864628821	0.325	0	-0.26111829255024	FALSE	FALSE	TRUE	FALSE	FALSE	29.5286	9.36666666666667	5.711756667	0.0256370228589297	20.7716	2.60335	0
b0403	0	0	0.00255053036055579	0	Inf	421742	423556	1814	true	646	Inf	0.451	0.28854540091704	0.546005509641873	0.647933884297521	0.414876033057851	0.575206611570248	0	0	0	FALSE	TRUE	FALSE	FALSE	FALSE	7.83233	4.9	4.942305	0.0584254797068329	22.7295	4.51826	0
b0404	10.4844920557487	0.00317483457927828	0.0121124974386813	1.65050244383448	360	423561	424142	581	false	14	55.4151786191142	0.427	0.285502314064242	0.530927835051546	0.603092783505155	0.396907216494845	0.592783505154639	0	0	0.708807541672369	FALSE	TRUE	FALSE	FALSE	FALSE	0	1.8	3.44559	0	0	0	0
b0405	4.53662276780896	0.00192276830770135	0.016953301220855	2.64732726096606	954	424235	425305	1070	true	0	235.858270516236	0.554	0.332006199800292	0.541549953314659	0.630252100840336	0.389355742296919	0.605042016806723	0.395	358	0.0259673290191884	FALSE	TRUE	FALSE	FALSE	FALSE	0	16.1	4.88408	0	0	0	0
b0406	20.7857978523235	0.0108849473492339	0.0209468935021269	3.96276717806263	252	425361	426488	1127	true	1199	54.2197132872637	0.562	0.318759459442387	0.513297872340426	0.603723404255319	0.388297872340426	0.547872340425532	0.26	1010	-0.169981135377943	FALSE	TRUE	FALSE	FALSE	FALSE	0	37.4	0	0	0	0	0
b0407	21.5882619666053	0.0135067468282722	0.0250260939934223	5.2680077632471	270	426511	426843	332	true	1199	69.5984408806924	0.68	0.387000476735549	0.495495495495495	0.558558558558559	0.369369369369369	0.558558558558559	0.23	6021	-0.0636543115607857	FALSE	FALSE	TRUE	FALSE	FALSE	0	32.9	0	0	0	0	0
b0408	28.1195204908488	0.0156302312666446	0.0222339940280722	3.79616288856928	168	426871	428718	1847	true	1199	135.282348990046	0.62	0.359278209779569	0.531926406926407	0.602272727272727	0.392857142857143	0.600649350649351	0.267	225	0.784756813000849	FALSE	FALSE	TRUE	FALSE	FALSE	0	94.8	0	0	0	0	0
b0409	14.6719155000791	0.00780072096243014	0.0212670825766086	3.31259595876078	294	428729	429700	971	true	1199	201.463209968612	0.571	0.336057788570279	0.516460905349794	0.567901234567901	0.37962962962963	0.601851851851852	0.234	259	0.903296319048819	FALSE	FALSE	TRUE	FALSE	FALSE	0	40.5666666666667	0	0	0	0	0
b0410	8.06727244272585	0.0037322820104086	0.0185057938077891	2.45721901869222	456	429829	430176	347	true	1369	43.0132987900868	0.563	0.318716947645283	0.471264367816092	0.517241379310345	0.353448275862069	0.543103448275862	0	230	-0.023769728376827	FALSE	TRUE	FALSE	FALSE	FALSE	0	3.8	4.53004	0	0	0	0
b0411	33.1277334797126	0.0118802790879496	0.0143448136531587	4.22228938134602	246	430353	431237	884	false	1243	26.684590436631	0.72	0.370807235872918	0.505084745762712	0.491525423728814	0.4	0.623728813559322	0.213	1348	0.660537374112911	FALSE	FALSE	FALSE	FALSE	FALSE	0	28.6	7.07317	0	0	0	0
b0412	0	0	0.007651226260904	0	Inf	431536	432075	539	false	1371	Inf	0.348	0.265354838590365	0.475925925925926	0.555555555555556	0.366666666666667	0.505555555555556	0	0	0.430050395304972	FALSE	FALSE	FALSE	FALSE	FALSE	0	0.2	3.71053	0	0	0	0
b0413	28.8962819599742	0.00833568621965783	0.0115387664491979	3.46761522833737	288	432226	432675	449	true	790	15.5383312158268	0.55	0.350937193968225	0.513333333333333	0.6	0.36	0.58	0.308	139	0.361343425026259	FALSE	TRUE	FALSE	FALSE	FALSE	0	4.86666666666667	0	0	0	0	0
b0414	36.0791617166414	0.0109712430804423	0.0121635232731938	3.23443295687557	204	432679	433782	1103	true	1376	30.5716637393835	0.425	0.294260477204312	0.553442028985507	0.676630434782609	0.440217391304348	0.543478260869565	0.334	48	0.321565575111983	FALSE	TRUE	FALSE	FALSE	FALSE	0	8	0	0	0	0	0
b0415	40.6884743358709	0.0147252897697094	0.0144761286925202	4.46862822574549	210	433871	434341	470	true	790	57.6611776346171	0.727	0.368316033683124	0.522292993630573	0.630573248407643	0.439490445859873	0.496815286624204	0.279	9339	0.546800313917002	FALSE	TRUE	FALSE	FALSE	FALSE	0	21.5666666666667	0	0	0	0	0
b0416	48.8267249300102	0.0141278529174164	0.0115738689725086	4.04274034974508	198	434361	434780	419	true	790	66.2425436918451	0.634	0.390850653927376	0.538095238095238	0.671428571428571	0.35	0.592857142857143	0.209	898	0.411777489694902	FALSE	TRUE	FALSE	FALSE	FALSE	0	21.5666666666667	0	0	0	0	0
b0417	52.7795234861129	0.0123117848893218	0.00933072834017629	2.6704832841343	150	434858	435835	977	true	790	84.7535103597625	0.475	0.298720745915174	0.543967280163599	0.634969325153374	0.44478527607362	0.552147239263804	0	66	0.826290244011229	FALSE	TRUE	FALSE	FALSE	FALSE	0	5.66666666666667	0	0	0	0	0
b0418	34.4786074037455	0.00899413323326924	0.0104344507049808	2.26228775818704	174	435813	436331	518	true	790	99.777319005344	0.451	0.288179393366351	0.531791907514451	0.531791907514451	0.410404624277457	0.653179190751445	0.369	0	0.439310547485524	FALSE	FALSE	TRUE	FALSE	FALSE	0	4.6	0	0	0	0	0
b0419	38.6882541160986	0.00868438091611621	0.00897882948148084	2.93611004189753	234	436385	437359	974	false	1298	Inf	0.44	0.290050279730862	0.53025641025641	0.633846153846154	0.418461538461538	0.538461538461538	0	91	0.789305581668454	FALSE	TRUE	FALSE	FALSE	FALSE	0	0.866666666666667	0	0	0	0	0
b0420	65.6601759003541	0.0160686361903427	0.00978896932273134	3.06808406003996	132	437539	439401	1862	false	1298	Inf	0.562	0.339553697673359	0.542673107890499	0.610305958132045	0.405797101449275	0.611916264090177	0.347	198	0.208274000419262	FALSE	TRUE	FALSE	FALSE	FALSE	0	10.5	0	0	0	0	0
b0421	40.4214795593173	0.00992706983075059	0.00982355909677468	3.35625183858469	234	439426	440325	899	false	1298	Inf	0.467	0.308218981289518	0.542222222222222	0.666666666666667	0.423333333333333	0.536666666666667	0.302	43	0.494165854998617	FALSE	TRUE	FALSE	FALSE	FALSE	0	5.83333333333333	0	0	0	0	0
b0422	0	0	0.00818055838724433	0	Inf	440325	440567	242	false	1298	Inf	0.524	0.371501384503343	0.551440329218107	0.703703703703704	0.345679012345679	0.604938271604938	0.274	835	0.317294990261374	FALSE	TRUE	FALSE	FALSE	FALSE	0	4.56666666666667	0	0	0	0	0
b0423	0	0	0.000499033919193456	0	348	440773	442221	1448	true	1200	Inf	0.637	0.361520960475048	0.521739130434783	0.606625258799172	0.329192546583851	0.629399585921325	0.282	192	-0.195517767087351	FALSE	TRUE	FALSE	FALSE	FALSE	8.61004	9.7	4.677115	0.111169710954621	5.0099	1.7316	0
b0424	0	0	0	0	306	442275	442865	590	false	828	Inf	0.595	0.34106563943396	0.565143824027073	0.639593908629442	0.436548223350254	0.619289340101523	0	297	0.133825636711745	FALSE	TRUE	FALSE	FALSE	TRUE	0	1.16666666666667	0	0	0	0	0
b0425	0	0	0	0	240	442828	443739	911	false	828	Inf	0.437	0.308113168648695	0.518640350877193	0.588815789473684	0.401315789473684	0.565789473684211	0	0	0.497918707468655	FALSE	TRUE	FALSE	FALSE	FALSE	0	1.46666666666667	0	0	0	0	0
b0426	0	0	0.0019164718738329	0	246	443907	444398	491	true	1372	Inf	0.647	0.373745594570059	0.5	0.585365853658537	0.317073170731707	0.597560975609756	0.222	7525	0.796704766470238	FALSE	TRUE	FALSE	FALSE	TRUE	0	10.9333333333333	5.4214	0	0	0	0
b0427	0	0	0.00430789477896751	0	564	444526	445890	1364	false	1373	Inf	0.47	0.314275690991096	0.526007326007326	0.564835164835165	0.415384615384615	0.597802197802198	0	0	0.236207401133166	FALSE	FALSE	TRUE	FALSE	FALSE	10.7579	4.8	4.9525175	0.0415829684884345	6.90272	1.14128	0
b0428	21.9989450969856	0.00961184783189233	0.0174769249880248	4.33130084607507	312	446039	446929	890	false	226	28.3310892885196	0.52	0.326028513564963	0.537598204264871	0.528619528619529	0.400673400673401	0.683501683501683	0.249	0	0.634894572082077	FALSE	FALSE	TRUE	FALSE	FALSE	0	62.8	0	0	0	0	0
b0429	32.9190262071711	0.0145137016910912	0.017635639158645	5.40948222754882	258	446941	447270	329	false	226	84.3448131656598	0.553	0.325834947787204	0.496969696969697	0.454545454545455	0.363636363636364	0.672727272727273	0.197	139	0.859887459121149	FALSE	FALSE	TRUE	FALSE	FALSE	0	42.6	0	0	0	0	0
b0430	41.9545790044742	0.0189652117662127	0.0180816608973148	5.26280356866203	192	447270	447884	614	false	226	98.9796877030618	0.628	0.320502211208545	0.534959349593496	0.502439024390244	0.404878048780488	0.697560975609756	0.214	0	0.414290499910624	FALSE	FALSE	TRUE	FALSE	FALSE	0	64.0333333333333	0	0	0	0	0
b0431	35.5448604768188	0.0189024593291323	0.0212716652428105	5.40901264233102	198	447874	449865	1991	false	226	108.973908003793	0.619	0.333374095373382	0.529618473895582	0.519578313253012	0.390060240963855	0.67921686746988	0.206	524	0.543473785169009	FALSE	FALSE	TRUE	FALSE	FALSE	0	229.733333333333	0	0	0	0	0
b0432	33.4261768178375	0.020395619793671	0.0244067634833871	5.65973857599802	192	449887	450834	947	false	226	149.430393352354	0.531	0.325024948021579	0.509493670886076	0.493670886075949	0.408227848101266	0.626582278481013	0.178	749	0.490265468354815	FALSE	FALSE	TRUE	FALSE	FALSE	0	116	0	0	0	0	0.31467793030623
b0433	10.8777598252677	0.00441057026920564	0.0162186712707535	2.06385301642443	324	451294	452769	1475	false	57	135.597772307287	0.401	0.280920064375266	0.536585365853659	0.585365853658537	0.443089430894309	0.58130081300813	0.395	0	-0.19042479505308	FALSE	FALSE	TRUE	FALSE	FALSE	7.51374	7.3	3.399235	0.131850546339309	4.15498	1.46895	0.235254237288136
b0434	0	0	0.0191818613487639	0	Inf	452813	453391	578	false	1370	Inf	0.689	0.365745807180797	0.512953367875648	0.549222797927461	0.383419689119171	0.606217616580311	0.243	2226	-0.214927032491623	FALSE	FALSE	FALSE	FALSE	FALSE	0	13.4666666666667	4.08406	0	0	0	0
b0435	0	0	0.0225893368466021	0	Inf	453696	454013	317	true	142	Inf	0.38	0.252019693110872	0.484276729559748	0.584905660377358	0.415094339622642	0.452830188679245	0.358	399	0.00624013318779859	FALSE	TRUE	FALSE	FALSE	FALSE	0	2.4	21.9184	0	0	0	0
b0436	42.5204315921858	0.0280902764913738	0.0264252035452397	5.6066038535074	138	454357	455655	1298	true	1206	30.5265010583416	0.802	0.423754834144624	0.511932255581216	0.660508083140878	0.334872979214781	0.540415704387991	0.198	25147	-0.30029819999824	FALSE	FALSE	FALSE	FALSE	FALSE	26.7784	286.333333333333	6.087505	0.810905289968419	17.7564	3.77072	0
b0437	36.9054676927532	0.0199519315563406	0.0216249057970978	4.32766655577379	150	455901	456524	623	true	178	16.8809674812042	0.543	0.323988357466463	0.511217948717949	0.586538461538462	0.379807692307692	0.567307692307692	0.227	6695	0.230079821212273	FALSE	FALSE	FALSE	FALSE	FALSE	0	20.5666666666667	0	0	0	0	0
b0438	50.457442652034	0.0238436560034962	0.0189019932444277	4.34622241704577	126	456650	457924	1274	true	178	42.1299680852537	0.663	0.369474480031976	0.515294117647059	0.625882352941176	0.364705882352941	0.555294117647059	0.218	2504	0.134323067592312	FALSE	TRUE	FALSE	FALSE	FALSE	0	60.3	0	0	0	0	0
b0439	42.244647951242	0.0141743579150189	0.0134212105934732	4.17874347024666	204	458112	460466	2354	true	178	97.8530031716614	0.622	0.363234876738798	0.523142250530786	0.63312101910828	0.354140127388535	0.582165605095541	0.236	1061	0.00300321741631393	FALSE	TRUE	FALSE	FALSE	TRUE	0	1.83333333333333	5.533351667	0	8.82699	0	0
b0440	0	0	0.0226427830884346	0	Inf	460675	460947	272	true	533	Inf	0.677	0.375736335231418	0.490842490842491	0.615384615384615	0.483516483516484	0.373626373626374	0.193	52364	-0.114743841150066	FALSE	TRUE	FALSE	FALSE	FALSE	0	68.8333333333333	0	0	0	0	0
b0441	0	0	0.0155920198822074	0	Inf	461139	463010	1871	true	890	Inf	0.67	0.375044252847953	0.523504273504274	0.621794871794872	0.349358974358974	0.599358974358974	0.254	892	0.397262327550694	FALSE	FALSE	TRUE	FALSE	FALSE	17.633	71.4	3.783741667	0.493766824932132	5.02513	2.71202	0
b0442	0	0	0.00406185357581022	0	354	463161	463532	371	true	1384	Inf	0.509	0.330173829733804	0.548387096774194	0.637096774193548	0.467741935483871	0.540322580645161	0	0	-0.175188741031377	FALSE	FALSE	FALSE	FALSE	TRUE	0	0.2	9.72056	0	0	0	0
b0443	0	0	0.00200601256994053	0	432	463626	464024	398	true	338	Inf	0.427	0.315314015424239	0.461152882205514	0.556390977443609	0.293233082706767	0.533834586466165	0	0	0.579911887447517	FALSE	TRUE	FALSE	FALSE	FALSE	0	0.3	25.9075	0	0	0	0
b0444	0	0	0.00273570295658788	0	252	464076	464771	695	false	941	Inf	0.514	0.328148666502396	0.517241379310345	0.594827586206897	0.405172413793103	0.551724137931034	0.377	250	0.900239996821586	FALSE	FALSE	FALSE	FALSE	FALSE	0	1.56666666666667	5.13197	0	0	0	0
b0445	0	0	0	0	324	464836	466536	1700	false	0	Inf	0.371	0.262703224313425	0.529688418577307	0.619047619047619	0.426807760141093	0.54320987654321	0	0	0.260853560525504	FALSE	FALSE	FALSE	FALSE	FALSE	0	0.533333333333333	4.143288	0	12.1365	0	0
b0446	0	0	0	0	Inf	466636	467454	818	true	186	Inf	0.398	0.254640511976058	0.514041514041514	0.597069597069597	0.395604395604396	0.549450549450549	0	0	0.370879603247888	FALSE	TRUE	FALSE	FALSE	FALSE	0	1.66666666666667	5.41986	0	0	0	0
b0447	0	0	0.00405209968734534	0	246	467607	468065	458	true	1380	Inf	0.519	0.338912734187226	0.518518518518518	0.568627450980392	0.352941176470588	0.633986928104575	0	0	0.0647756600904952	FALSE	TRUE	FALSE	FALSE	FALSE	0	1.63333333333333	3.45723	0	0	0	0
b0448	0	0	0.00112417077527663	0	438	468095	469867	1772	true	659	Inf	0.477	0.302615269220721	0.540327129159616	0.626057529610829	0.399323181049069	0.595600676818951	0	0	0.609378931856618	FALSE	FALSE	TRUE	FALSE	FALSE	0	2	4.533105	0	36.1374	0	0
b0449	0	0	0.000505330709622569	0	558	469860	471641	1781	true	659	Inf	0.47	0.298942217636942	0.562850729517396	0.654882154882155	0.398989898989899	0.634680134680135	0	0	0.820461338034914	FALSE	FALSE	TRUE	FALSE	FALSE	0	2.23333333333333	4.533105	0	36.1374	0	0
b0450	0	0	0.00268321111193095	0	306	471822	472160	338	true	439	Inf	0.554	0.35910954828868	0.507374631268437	0.619469026548673	0.336283185840708	0.566371681415929	0	1072	0.152488279923936	FALSE	FALSE	FALSE	FALSE	FALSE	0	0	0	0	0	0	0
b0451	0	0	0.00271994802630037	0	Inf	472190	473476	1286	true	439	Inf	0.513	0.300947238283521	0.561771561771562	0.58974358974359	0.440559440559441	0.655011655011655	0	0	-0.245818051685847	FALSE	FALSE	TRUE	FALSE	FALSE	0	0.333333333333333	0	0	0	0	0
b0452	0	0	0.00417985572034048	0	216	473525	474385	860	false	1195	Inf	0.503	0.314956242805298	0.524970963995354	0.637630662020906	0.393728222996516	0.543554006968641	0	127	0.128353238359047	FALSE	TRUE	FALSE	FALSE	FALSE	0	1.23333333333333	3.70284	0	0	0	0
b0453	25.822023402015	0.00904126693377056	0.0140055127253351	2.90024458096957	222	474603	475175	572	true	1385	22.1516335530609	0.537	0.298664734279682	0.539267015706806	0.607329842931937	0.50261780104712	0.507853403141361	0	1322	0.515494321830165	FALSE	FALSE	FALSE	FALSE	FALSE	0	0.133333333333333	11.7732	0	0	0	0
b0454	7.17753055729405	0.00422936358827997	0.0235700206611141	1.64956969283059	270	475206	475595	389	false	0	54.1969131158467	0.378	0.272835709462238	0.541025641025641	0.646153846153846	0.446153846153846	0.530769230769231	0	0	0.178395846435471	FALSE	TRUE	FALSE	FALSE	TRUE	0	0.6	4.65502	0	0	0	0
b0455	0	0	0.0255519550606728	0	Inf	475672	475785	113	true	351	Inf	0	0	0.640350877192982	0.736842105263158	0.631578947368421	0.552631578947368	0	0	0	TRUE	TRUE	FALSE	FALSE	FALSE	0	130.166666666667	0	0	0	0	0
b0456	2.73408420607787	0.00139357575942766	0.0203881907708584	1.01399138555775	504	475896	476249	353	true	1374	129.110873474665	0.47	0.286128694398197	0.494350282485876	0.576271186440678	0.355932203389831	0.550847457627119	0	0	0	FALSE	FALSE	FALSE	FALSE	FALSE	0	0.433333333333333	36.8023	0	0	0	0
b0457	8.41257426718233	0.00237188477262949	0.0112778072314073	1.02775831878086	300	476291	477841	1550	false	2114	184.248001951863	0.386	0.288100987264699	0.48033526756931	0.55705996131528	0.373307543520309	0.51063829787234	0	0	0.255557530850234	FALSE	FALSE	TRUE	FALSE	FALSE	0	1.33333333333333	2.951958	0	7.17897	0	0.373548387096774
b0458	10.9973354050485	0.0057474461735115	0.0209048681769696	3.23668129032919	390	478005	478475	470	false	2115	42.7376253146047	0.534	0.340736558153108	0.471337579617834	0.535031847133758	0.343949044585987	0.535031847133758	0	94	0.104348184519287	FALSE	FALSE	TRUE	FALSE	FALSE	0	3.3	3.45995	0	0	0	0
b0459	6.65488885388071	0.00426461004425957	0.0256329452701391	2.18012924469079	354	478591	479142	551	false	635	82.7962738519205	0.421	0.290212096020788	0.483695652173913	0.576086956521739	0.396739130434783	0.478260869565217	0	47	0.651604862659326	FALSE	TRUE	FALSE	FALSE	FALSE	0	3.26666666666667	4.47067	0	0	0	0.782214156079855
b0460	16.9907312225976	0.0115965757638479	0.0273009457025005	4.02107844189137	240	479314	479532	218	false	1213	32.4146997836546	0.457	0.360026701505476	0.406392694063927	0.438356164383562	0.328767123287671	0.452054794520548	0.309	334	-0.133485138820021	FALSE	TRUE	FALSE	FALSE	FALSE	0	3.53333333333333	0	0	0	0	1
b0461	11.5379751315356	0.00738623653821287	0.0256066994563883	2.68902869108475	252	479558	479932	374	false	1213	45.2452246824336	0.384	0.275011999078414	0.405333333333333	0.464	0.288	0.464	0	0	-0.172957244209641	FALSE	TRUE	FALSE	FALSE	FALSE	0	3.03333333333333	0	0	0	0	1
b0462	67.0768078478873	0.013663499538357	0.00814797243741369	3.43677005198017	174	480478	483627	3149	false	17	Inf	0.606	0.344737958422242	0.53968253968254	0.584761904761905	0.398095238095238	0.636190476190476	0.264	275	0.288175325002449	FALSE	FALSE	TRUE	FALSE	FALSE	0	70.7	0	0	0	0	0.0609717370593839
b0463	79.8644824810853	0.0215636605990076	0.0108001253769419	4.11728304606762	132	483650	484843	1193	false	16	61.8839857415908	0.557	0.346071531250316	0.538525963149079	0.64070351758794	0.42964824120603	0.545226130653266	0.247	2242	-0.0888462789480275	FALSE	FALSE	FALSE	FALSE	FALSE	0	32.8	0	0	0	0	0
b0464	8.67336722198285	0.00328454289900046	0.0151477174432357	1.7643996571913	372	484985	485632	647	true	0	74.5961727943634	0.37	0.279156598080592	0.453703703703704	0.564814814814815	0.361111111111111	0.435185185185185	0	13	-0.259007845710947	FALSE	TRUE	FALSE	FALSE	FALSE	0	4.26666666666667	3.863765	0	0	0	0.48531684698609
b0465	0	0	0.00383012115120002	0	Inf	485760	489122	3362	true	734	Inf	0.518	0.335637184506836	0.51888195063931	0.582515611061552	0.35771632471008	0.616413916146298	0	5	0.440084264177816	FALSE	FALSE	TRUE	FALSE	FALSE	64.8426	14.5666666666667	3.70807	0.0279517945433878	0	1.37945	0
b0466	19.7738032880634	0.00480754185911183	0.00972507269153212	2.12476461892395	306	489334	489495	161	false	898	37.0294705558008	0.499	0.352537344146258	0.481481481481481	0.648148148148148	0.277777777777778	0.518518518518518	0	0	-0.185338147648331	FALSE	TRUE	FALSE	FALSE	TRUE	0	0.5	0	0	0	0	0
b0467	14.23190750745	0.00446270485980227	0.0125428158030571	2.51317765976713	390	489509	490036	527	false	898	45.1715562059189	0.449	0.322582122177946	0.589015151515151	0.744318181818182	0.460227272727273	0.5625	0	0	-0.0319955287309597	FALSE	TRUE	FALSE	FALSE	FALSE	0	1.73333333333333	0	0	0	0	0
b0468	14.941210670684	0.00694637084638882	0.0185965408011232	2.28837575331464	228	490106	490483	377	true	1379	25.2322257084366	0.413	0.26201627084187	0.521164021164021	0.515873015873016	0.404761904761905	0.642857142857143	0	0	-0.128266455042917	FALSE	FALSE	TRUE	FALSE	FALSE	0	1.73333333333333	3.01855	0	0	0	0
b0469	21.9363603586224	0.0132580294854164	0.0241754407179131	3.90860062040755	204	490636	491187	551	true	68	25.1181139893802	0.693	0.381696093420851	0.543478260869565	0.641304347826087	0.380434782608696	0.608695652173913	0.2	2473	-0.0941245076651427	FALSE	TRUE	FALSE	FALSE	FALSE	0	26.1666666666667	0	0	0	0	0
b0470	31.6909046339976	0.0135954001360332	0.0171600025850297	2.94890538868031	150	491316	493247	1931	true	280	60.9323092004274	0.503	0.303563042856541	0.576604554865424	0.678571428571429	0.43167701863354	0.619565217391304	0.377	15	-0.259920972161028	FALSE	TRUE	FALSE	FALSE	FALSE	14.798	28.1666666666667	4.702051667	0.186829665957872	0	2.0781	0
b0471	45.302124578831	0.016731993079231	0.0147736939358024	5.07759492112905	210	493300	493629	329	true	1375	7.2623525509825	0.711	0.445603705753284	0.527272727272727	0.636363636363636	0.345454545454545	0.6	0.206	7313	0.250537914476547	FALSE	FALSE	FALSE	FALSE	FALSE	0	30.9333333333333	4.872686667	0	0	0	0
b0472	30.1237360962832	0.00982096861122035	0.0130408374045371	3.49040381751208	246	493629	494234	605	true	1375	27.3461827261727	0.535	0.306105348627571	0.577557755775578	0.648514851485149	0.450495049504951	0.633663366336634	0.22	64	0.366284503256272	FALSE	TRUE	FALSE	FALSE	TRUE	0	24.5333333333333	4.872686667	0	0	0	0
b0473	0	0	0.00389454373355945	0	174	494344	496218	1874	true	529	Inf	0.732	0.386986962161667	0.528533333333333	0.6128	0.3504	0.6224	0.208	2615	0.180845052404473	FALSE	FALSE	FALSE	FALSE	TRUE	24.9066	39.8666666666667	5.813875	0.127096204141736	0	2.11321	0
b0474	35.2841338518405	0.0173887319690102	0.0197128058090089	5.27689299849859	210	496399	497043	644	true	27	18.2518296383349	0.751	0.399568418520742	0.517829457364341	0.66046511627907	0.367441860465116	0.525581395348837	0.218	5790	0.00150840322690904	FALSE	TRUE	FALSE	FALSE	FALSE	0	34.6666666666667	10.41778	0	0	0	0
b0475	21.5077233458722	0.00447450459531221	0.0083216703569343	1.86137767966595	288	497279	498241	962	true	500	44.7281185707008	0.474	0.323723156578652	0.538940809968847	0.635514018691589	0.433021806853583	0.548286604361371	0	27	0.348427127177576	FALSE	TRUE	FALSE	FALSE	FALSE	0	2.06666666666667	0	0	0	0	0
b0476	0	0	0.00207985757274548	0	288	498238	499197	959	false	31	Inf	0.414	0.265893460223424	0.520833333333333	0.596875	0.421875	0.54375	0	0	0.101648753233405	FALSE	TRUE	FALSE	FALSE	FALSE	0	0.6	0	0	0	0	0
b0477	17.9968244002174	0.00569562385149936	0.0126591752518974	2.56656793140968	312	499349	500653	1304	true	479	72.4572275086625	0.541	0.332639776952681	0.518773946360153	0.577011494252874	0.4	0.579310344827586	0.33	139	0.103023573880385	FALSE	TRUE	FALSE	FALSE	FALSE	18.6812	6.76666666666667	4.2759375	0.0390918590472532	11.6659	1.63207	0
b0478	25.3352149757649	0.00644693800094302	0.0101786197703237	2.51448552859898	270	500786	502462	1676	false	1378	66.1529812004053	0.484	0.313854909462411	0.554561717352415	0.651162790697674	0.397137745974955	0.615384615384615	0	42	0.285521888567478	FALSE	FALSE	TRUE	FALSE	FALSE	13.0156	8.03333333333333	2.220144	0.128131297325097	8.55366	1.3113	0
b0479	0	0	0	0	324	502700	503920	1220	false	396	Inf	0.427	0.279524007113321	0.524160524160524	0.552825552825553	0.434889434889435	0.584766584766585	0	0	-0.193247972394865	FALSE	FALSE	TRUE	FALSE	TRUE	0	5.16666666666667	4.1080825	0	63.3759	0	0
b0480	0	0	0.00293554547325622	0	174	504138	505790	1652	true	1269	Inf	0.544	0.339065096019845	0.508771929824561	0.597096188747731	0.368421052631579	0.560798548094374	0	209	0.193704295635397	FALSE	FALSE	FALSE	FALSE	FALSE	5.59934	3.8	4.907052	0.0638335767026676	9.32966	2.94172	0
b0481	10.141543129332	0.00385609704074878	0.0152091136095292	2.70563013667388	486	505827	506306	479	false	1377	47.2314709794612	0.508	0.355365295393287	0.508333333333333	0.6375	0.3625	0.525	0.406	697	0.166522492730689	FALSE	TRUE	FALSE	FALSE	FALSE	0	2.46666666666667	4.7316	0	0	0	0
b4585	0	0	0.018695696044432	0	Inf	506428	506511	83	true	698	Inf	0	0	0.369047619047619	0.428571428571429	0.392857142857143	0.285714285714286	0	0	0	TRUE	FALSE	FALSE	FALSE	FALSE	0	0.1	0	0	0	0	0
b0482	7.04251278323501	0.00342239956060251	0.0194385138710699	1.95695333309883	396	506510	507304	794	false	1381	112.743849310455	0.376	0.278499196606372	0.540880503144654	0.622641509433962	0.373584905660377	0.626415094339623	0	0	0.365130012831157	FALSE	FALSE	FALSE	FALSE	FALSE	0	2.5	0	0	0	0	0
b0483	19.9775040741064	0.0104644392411277	0.0209524457155607	2.90385833077633	192	507442	507783	341	true	1382	17.069199372207	0.392	0.319100169073262	0.447368421052632	0.578947368421053	0.333333333333333	0.429824561403509	0.396	128	0.132928508330851	FALSE	TRUE	FALSE	FALSE	FALSE	0	3.5	3.35359	0	0	0	0
b0484	14.6425474006413	0.00666231196848695	0.0181998713371286	3.11751810157619	324	508099	510603	2504	false	187	171.008495413191	0.547	0.314321654344686	0.582834331337325	0.665868263473054	0.45748502994012	0.625149700598802	0	3009	0.195503371401026	FALSE	FALSE	TRUE	FALSE	FALSE	0	3.7	5.793626667	0	20.0656	0	0
b0485	0	0	0.00418625293694049	0	Inf	510865	511797	932	true	1383	Inf	0.473	0.312033196769908	0.531618435155413	0.627009646302251	0.421221864951768	0.546623794212219	0	0	-0.0237885290252464	FALSE	FALSE	FALSE	FALSE	FALSE	0	0.2	2.61679	0	0	0	0
b0486	67.1673281946828	0.00890747035290288	0.00530464473863531	2.08628056660783	162	511800	513092	1292	true	1383	Inf	0.435	0.297690382303559	0.532869296210363	0.535962877030162	0.40139211136891	0.661252900232019	0	0	0.117061522500636	FALSE	FALSE	TRUE	FALSE	FALSE	0	0.3	2.61679	0	0	0	0
b0487	34.5132917390092	0.01096352613952	0.012706439272645	2.85254974386613	180	513217	513624	407	true	210	11.7925581563691	0.512	0.323125183312838	0.58578431372549	0.632352941176471	0.397058823529412	0.727941176470588	0	38	0.196943889148722	FALSE	TRUE	FALSE	FALSE	FALSE	0	1.03333333333333	3.57615	0	0	0	0
b0488	21.1294008031798	0.00678045719536208	0.0128360614832801	1.76417615918341	180	513625	514083	458	false	938	57.6561233989445	0.364	0.253745732077957	0.572984749455338	0.633986928104575	0.437908496732026	0.647058823529412	0	0	0.062679755594754	FALSE	FALSE	TRUE	FALSE	FALSE	0	0.8	0	0	0	0	0
b0489	15.9046419693348	0.00319353691142885	0.00803171028329012	2.26838867697339	492	514080	514997	917	false	938	79.3320811918922	0.582	0.353867144668821	0.528322440087146	0.581699346405229	0.388888888888889	0.61437908496732	0	0	-0.240696962371782	FALSE	FALSE	TRUE	FALSE	FALSE	0	1.03333333333333	0	0	0	0	0.0894220283533261
b0490	32.9140041993571	0.00595390732163662	0.00723571314577752	1.90988581264798	222	515143	515820	677	true	1388	20.5687523128293	0.386	0.302636595466894	0.454277286135693	0.548672566371681	0.34070796460177	0.473451327433628	0	87	-0.548235976918861	FALSE	FALSE	FALSE	FALSE	FALSE	0	0.666666666666667	3.40393	0	5.49211	0	1
b0491	10.7931171960508	0.00257059671230358	0.00952679996190229	1.4698861763849	396	515807	516586	779	true	1388	92.7443792285677	0.382	0.273350039236675	0.461538461538462	0.457692307692308	0.365384615384615	0.561538461538462	0	0	-0.370797714397071	FALSE	FALSE	TRUE	FALSE	FALSE	0	1.23333333333333	3.40393	0	5.49211	0	1
b0492	39.263263716724	0.0107366077221717	0.0109380695396429	3.81582490119994	246	516649	517503	854	false	1389	21.7506116190805	0.584	0.35362875114705	0.55906432748538	0.673684210526316	0.340350877192982	0.663157894736842	0.253	2390	-0.00662102995000424	FALSE	TRUE	FALSE	FALSE	FALSE	0	13.3666666666667	6.321175	0	0	0	0
b0493	23.6944372058395	0.00725135926055274	0.0122414543085507	2.82823224306872	270	517564	518373	809	false	1194	27.6771471895326	0.445	0.311955765008454	0.54320987654321	0.577777777777778	0.437037037037037	0.614814814814815	0	48	-0.259599014805598	FALSE	FALSE	FALSE	FALSE	FALSE	0	4.33333333333333	0	0	0	0	0
b0494	22.6179380307213	0.0083560934743524	0.0147778165507441	2.68045562580896	222	518363	518989	626	false	1194	61.8201822391527	0.429	0.303952194804866	0.527910685805423	0.593301435406699	0.382775119617225	0.607655502392344	0	174	-0.0346754913651708	FALSE	FALSE	FALSE	FALSE	FALSE	0	3.66666666666667	0	0	0	0	0
b0495	9.25336570199837	0.00255478323009149	0.0110436929107417	2.03582440827491	552	518957	519643	686	true	1386	74.1351873569474	0.42	0.278151851125591	0.566229985443959	0.698689956331878	0.397379912663755	0.602620087336245	0	2	-0.297659735521998	FALSE	FALSE	FALSE	FALSE	FALSE	0	1.2	5.274521667	0	6.42122	0	0
b0496	0	0	0.00402613866813658	0	312	519640	522054	2414	true	1386	Inf	0.429	0.30193522677752	0.575983436853002	0.643478260869565	0.42111801242236	0.663354037267081	0	0	-0.192636304354652	FALSE	FALSE	TRUE	FALSE	FALSE	0	1.5	5.274521667	0	6.42122	0	0.0691797845898923
b0497	0	0	0.00710765949650835	0	Inf	522485	526765	4280	true	989	Inf	0.395	0.294338781785949	0.601261387526279	0.635599159074982	0.482831114225648	0.685353889278206	0	0	-0.828447951141055	FALSE	FALSE	FALSE	FALSE	TRUE	0	0.833333333333333	0	0	0	0	0.204906542056075
b0498	3.96201117747859	0.0019303019431818	0.019488101943319	0.869834665083091	312	526805	527173	368	true	989	Inf	0.278	0.255549868823535	0.306233062330623	0.414634146341463	0.292682926829268	0.211382113821138	0	0	0.0762427795307232	FALSE	FALSE	FALSE	FALSE	FALSE	0	0.0666666666666667	0	0	0	0	1
b0499	3.55091875667878	0.00175840097498481	0.0198078423695558	0.701046405647248	276	527176	527883	707	true	989	Inf	0.301	0	0.446327683615819	0.525423728813559	0.36864406779661	0.444915254237288	0	0	-0.173594145199857	FALSE	TRUE	FALSE	FALSE	FALSE	0	0.0666666666666667	0	0	0	0	1
b0501	0.218159900162289	0.000129746413791067	0.0237892323372992	0.0472353988996336	252	527864	528354	490	true	989	Inf	0	0	0.327902240325866	0.392638036809816	0.251533742331288	0.343558282208589	0	0	0	FALSE	FALSE	FALSE	FALSE	FALSE	0	0.1	0	0	0	0	1
b4632	0	0	0.0170157420317461	0	Inf	528724	528816	92	true	0	Inf	0	0	0.655913978494624	0.741935483870968	0.580645161290323	0.645161290322581	0	0	0	FALSE	FALSE	FALSE	FALSE	FALSE	0	0.1	0	0	0	0	1
b0502	8.20352695611354	0.00299367355021541	0.0145970071957132	1.34901228231032	312	528819	529240	421	false	2116	51.3193900930937	0.452	0	0.485781990521327	0.564285714285714	0.414285714285714	0.485714285714286	0	0	-0.122389706889312	FALSE	FALSE	FALSE	FALSE	FALSE	0	0.3	3.71869	0	0	0	0.140142517814727
b0503	10.7049960425639	0.00229858703348968	0.00858883842404168	1.5730094677882	474	529356	530450	1094	false	1387	102.195273650748	0.494	0.314769003572216	0.556164383561644	0.673972602739726	0.413698630136986	0.580821917808219	0	0	-0.0478361977030843	FALSE	TRUE	FALSE	FALSE	FALSE	0	1.66666666666667	3.66168	0	0	0	0
b0504	0	0	0.00556055247256584	0	Inf	530519	531445	926	false	47	Inf	0.374	0.275498257979484	0.524271844660194	0.559870550161812	0.436893203883495	0.576051779935275	0	0	-0.120025152121048	FALSE	FALSE	FALSE	FALSE	FALSE	0	0.2	0	0	0	0	0
b0505	7.80756036276843	0.00245089630463771	0.0125565282406278	1.08321006979391	306	531675	532157	482	true	45	61.7350334297116	0.497	0.305011980044949	0.511387163561077	0.633540372670807	0.341614906832298	0.559006211180124	0	0	-0.189604826900181	FALSE	TRUE	FALSE	FALSE	FALSE	0	0.1	5.07983	0	0	0	0
b0506	20.4714264516195	0.00899335564119082	0.0175725041192317	3.27411547452856	252	532235	533050	815	true	46	39.8115882117987	0.375	0.290404438269744	0.525735294117647	0.602941176470588	0.430147058823529	0.544117647058823	0.365	125	-0.0535499039341971	FALSE	TRUE	FALSE	FALSE	TRUE	0	5.66666666666667	4.53761	0	0	0	0
b0507	6.63438685146356	0.000833246290848621	0.00502380285927888	0.411541903620057	342	533140	534921	1781	true	418	268.449826619186	0.606	0.33521846563899	0.529180695847362	0.641414141414141	0.407407407407407	0.538720538720539	0	0	0.0947088199511885	FALSE	FALSE	FALSE	FALSE	FALSE	0	0.233333333333333	0	0	0	0	0.231330713082538
b0508	0	0	0.00265659243566874	0	468	534934	535710	776	true	418	Inf	0.475	0.316139050632166	0.446589446589447	0.552123552123552	0.370656370656371	0.416988416988417	0	0	-0.925186180058095	FALSE	TRUE	FALSE	FALSE	FALSE	0	0.0666666666666667	0	0	0	0	1
b0509	0	0	0.00122454695085	0	414	535810	536688	878	true	418	Inf	0.569	0.339996639956972	0.507394766780432	0.614334470989761	0.412969283276451	0.494880546075085	0	0	-0.644724885610593	FALSE	TRUE	FALSE	FALSE	TRUE	0	0.166666666666667	0	0	0	0	1
b0511	0	0	0.00108863773789808	0	390	536857	538311	1454	true	418	Inf	0.452	0.307873778517825	0.470103092783505	0.501030927835052	0.402061855670103	0.507216494845361	0	0	-1.06645684105736	FALSE	FALSE	TRUE	FALSE	FALSE	0	0.0333333333333333	0	0	0	0	1
b0512	0	0	0.000229104905913723	0	378	538371	539732	1361	true	418	Inf	0.718	0.363253970971241	0.516152716593245	0.629955947136564	0.392070484581498	0.526431718061674	0	0	-0.265364037140539	FALSE	TRUE	FALSE	FALSE	FALSE	0	0.1	0	0	0	0	0.216752387950037
b0513	0	0	0.00222875457535217	0	504	539789	541090	1301	true	418	Inf	0.383	0.260862947935101	0.512288786482335	0.525345622119816	0.451612903225806	0.559907834101382	0	0	-0.491680804369738	FALSE	FALSE	TRUE	FALSE	FALSE	0	0.166666666666667	0	0	0	0	0.556495003843197
b0514	20.3399791036249	0.00234092711164988	0.00460359786944461	1.15618828471835	342	541112	542257	1145	true	418	Inf	0.497	0.307223857558594	0.555846422338569	0.649214659685864	0.445026178010471	0.573298429319372	0	0	-0.547517843786155	FALSE	TRUE	FALSE	FALSE	FALSE	0	0.166666666666667	0	0	0	0	0.666375545851528
b0515	12.1729275700338	0.00230432227030993	0.0075719575494148	1.55698770355254	468	542485	543270	785	false	0	64.4873630836709	0.547	0.34058896963651	0.461832061068702	0.549618320610687	0.366412213740458	0.469465648854962	0	0	0.105541206945217	FALSE	TRUE	FALSE	FALSE	FALSE	0	0.5	0	0	0	0	1
b0516	11.5126393151734	0.00191278933376211	0.00664587600252915	0.828828268782179	300	543281	544516	1235	false	0	107.273403273592	0.465	0.320492845593577	0.513754045307443	0.587378640776699	0.41504854368932	0.538834951456311	0	0	-0.487894956068491	FALSE	TRUE	FALSE	FALSE	FALSE	0	0.3	0	0	0	0	1
b0517	0	0	0.00368962130491652	0	390	544538	545587	1049	false	0	Inf	0.432	0.29916844634719	0.523809523809524	0.594285714285714	0.417142857142857	0.56	0	0	-0.743948592414178	FALSE	TRUE	FALSE	FALSE	FALSE	0	0.0666666666666667	0	0	0	0	0.71115347950429
b0518	0	0	0.000540201538990542	0	396	545904	547571	1667	true	0	Inf	0.452	0.293948175015293	0.555755395683453	0.631294964028777	0.451438848920863	0.584532374100719	0	0	-0.0567738630263008	FALSE	FALSE	TRUE	FALSE	FALSE	0	0.0333333333333333	0	0	0	0	0.218956208758248
b4572	0	0	0	0	Inf	547581	548839	1258	true	0	Inf	0	0	0.571088165210485	0.501193317422434	0.608591885441527	0.60381861575179	0	0	0	FALSE	FALSE	FALSE	FALSE	FALSE	0	0.2	0	0	0	0	0
b0520	8.3304993770782	0.00119961470048892	0.00576010943012476	0.561339751332664	324	548850	549665	815	true	0	97.8332706251097	0.369	0.260008032810208	0.568627450980392	0.643382352941177	0.525735294117647	0.536764705882353	0	0	0.42926671969157	FALSE	FALSE	FALSE	FALSE	FALSE	0	0	0	0	0	0	0
b0521	3.04850566036921	0.00184584619852297	0.0242196853693809	0.81579917752842	306	549662	550555	893	true	0	292.930405742415	0.439	0.296033130040987	0.569351230425056	0.674496644295302	0.453020134228188	0.580536912751678	0	0	0.0929213767611472	FALSE	TRUE	FALSE	FALSE	FALSE	0	0.0666666666666667	0	0	0	0	0
b0522	27.3017123918277	0.0231239718079762	0.03387915230533	4.21503835771763	126	550750	551817	1067	false	0	39.0817976794521	0.55	0.317801763217589	0.564606741573034	0.651685393258427	0.421348314606742	0.620786516853933	0	298	0.333000754616647	FALSE	TRUE	FALSE	TRUE	FALSE	7.31704	2.13333333333333	4.737968	0.0284011556848372	4.31089	2.73532	0
b0523	20.7707333261095	0.0182603920716453	0.0351656184400411	4.59302307092499	174	551814	552323	509	false	21	24.5056345391605	0.643	0.332804017656106	0.590196078431373	0.676470588235294	0.458823529411765	0.635294117647059	0	2595	-0.00368502443906316	FALSE	TRUE	FALSE	TRUE	FALSE	7.31704	1.96666666666667	4.737968	0.0261823153969593	4.31089	2.73532	0
b0524	8.27650938165914	0.00715174629453528	0.0345640702607485	2.47984693347876	240	552441	553163	722	false	888	20.245074128264	0.483	0.291030124170883	0.544951590594744	0.643153526970954	0.390041493775934	0.601659751037344	0	0	-0.288292203030974	FALSE	FALSE	FALSE	FALSE	FALSE	0	4.1	5.4722525	0	63.4795	0	0
b0525	24.4009973423773	0.0199106779969196	0.0326391216187556	5.18046828160348	180	553166	553660	494	false	888	107.479917551502	0.765	0.391202215002528	0.478787878787879	0.539393939393939	0.345454545454545	0.551515151515152	0.209	1632	0.104892801544016	FALSE	TRUE	FALSE	FALSE	FALSE	0	37.5333333333333	5.4722525	0	63.4795	0	0
b0526	15.2175633703504	0.0095404831154328	0.0250775577751726	3.22555039332653	234	553834	555219	1385	true	231	91.0132566096953	0.637	0.348220582155242	0.544733044733045	0.627705627705628	0.376623376623377	0.62987012987013	0.258	617	0.374673457706946	FALSE	TRUE	FALSE	FALSE	FALSE	11.5079	12.4	4.60983	0.107877489287908	7.05385	4.18172	0
b0527	2.50204881471438	0.00133074424068555	0.0212744728697462	0.703333652861569	366	555255	555776	521	false	1393	208.229350656963	0.349	0.253390563891436	0.530651340996169	0.522988505747126	0.46551724137931	0.603448275862069	0	0	0.207183479519299	FALSE	FALSE	TRUE	FALSE	FALSE	0	0.166666666666667	0	0	0	0	0
b0528	5.63172911211522	0.00324128948200704	0.0230216291833657	1.96562184045934	420	555884	556096	212	false	380	33.3787401566874	0.643	0.332303071413786	0.549295774647887	0.633802816901408	0.436619718309859	0.577464788732394	0.245	356	0.263597849665205	FALSE	TRUE	FALSE	FALSE	FALSE	0	2.1	0	0	0	0	0
b0529	25.944658064828	0.0146088673919626	0.0225231218780519	4.05392781226428	192	556098	556964	866	false	380	71.0225962050787	0.562	0.343477289185142	0.543252595155709	0.657439446366782	0.408304498269896	0.56401384083045	0.266	1639	-0.0461448625098608	FALSE	TRUE	FALSE	FALSE	FALSE	0	9.7	0	0	0	0	0.0404157043879908
b0530	1.00277899826111	0.000201513129806806	0.0080381870843424	0.108249369268057	372	557435	557977	542	true	1122	540.497957117038	0.411	0.287593809118896	0.445672191528545	0.50828729281768	0.480662983425414	0.348066298342541	0	0	-0.844294472801215	FALSE	FALSE	FALSE	FALSE	FALSE	0	0	0	0	0	0	1
b0531	3.85580559425856	0.000451214254305048	0.00468088178487964	0.273630787349294	420	558197	558889	692	true	1123	179.469629130269	0.323	0.279356174095224	0.425685425685426	0.458874458874459	0.393939393939394	0.424242424242424	0	0	0.118126336241261	FALSE	FALSE	FALSE	FALSE	FALSE	0	0.0666666666666667	0	0	0	0	1
b0532	0	0	0.00359371033965881	0	684	558920	561523	2603	true	1123	Inf	0.382	0.285845834247787	0.478110599078341	0.52073732718894	0.441244239631336	0.472350230414747	0	0	-0.503968651839548	FALSE	FALSE	FALSE	FALSE	FALSE	0	0.4	0	0	0	0	1
b0533	0	0	0.00156034068502837	0	312	561559	562542	983	true	1124	Inf	0.396	0.26941251719768	0.455284552845528	0.527439024390244	0.417682926829268	0.420731707317073	0	0	-0.550944151587002	FALSE	FALSE	FALSE	FALSE	FALSE	0	0.0666666666666667	0	0	0	0	0.934893184130214
b0534	2.13733491592035	0.000471567799127455	0.00882534217009963	0.285973829356427	420	562553	563068	515	true	1124	Inf	0.323	0.258172799049176	0.5	0.546511627906977	0.482558139534884	0.47093023255814	0	0	0.0408964550205937	FALSE	FALSE	FALSE	FALSE	FALSE	0	0	0	0	0	0	0.689320388349515
b0535	0.629449805252202	0.000370720487877353	0.0235583828787629	0.263325015600582	492	563071	563703	632	false	357	1004.051466418	0.316	0.259186264736284	0.36650868878357	0.393364928909953	0.327014218009479	0.37914691943128	0	0	-1.41964288498692	FALSE	TRUE	FALSE	FALSE	FALSE	0	0.133333333333333	0	0	0	0	1
b0536	0	0	0.0308690504771551	0	Inf	563946	564022	76	true	82	Inf	0	0	0.61038961038961	0.52	0.6	0.72	0	0	0	TRUE	TRUE	FALSE	FALSE	FALSE	0	0.933333333333333	0	0	0	0	1
b0537	6.33716578215978	0.00385457579037914	0.0243299665678965	2.0372456163947	366	564038	565201	1163	false	558	183.520526364332	0.304	0.238436088678755	0.469072164948454	0.538659793814433	0.394329896907216	0.474226804123711	0	0	-0.0464681318990454	FALSE	TRUE	FALSE	FALSE	FALSE	0	2.26666666666667	3.750803333	0	0	0	0.194325021496131
b4633	0	0	0.0120649469294992	0	Inf	565081	565302	221	false	0	Inf	0	0	0.531531531531532	0.5	0.554054054054054	0.540540540540541	0	0	0	FALSE	FALSE	FALSE	FALSE	FALSE	0	0.1	0	0	0	0	0
b0539	4.2909229716928	0.000914512183359153	0.00852508599564417	0.602086531379188	456	565321	565599	278	false	1390	64.7879260089181	0.431	0	0.50179211469534	0.537634408602151	0.344086021505376	0.623655913978495	0	0	0.15649678275801	FALSE	TRUE	FALSE	FALSE	FALSE	0	0	0	0	0	0	0
b4508	0	0	0.00469833660052295	0	Inf	565599	565910	311	true	1391	Inf	0.341	0	0.509615384615385	0.576923076923077	0.461538461538462	0.490384615384615	0	0	0	FALSE	FALSE	FALSE	FALSE	FALSE	0	0	0	0	0	0	0
b0542	18.4048732763688	0.00638037559079433	0.0138667090938061	2.21237641712263	240	565907	567470	1563	true	973	84.9231601071023	0.248	0	0.528772378516624	0.55278310940499	0.531669865642994	0.502879078694818	0	0	-0.262778713286394	FALSE	TRUE	FALSE	FALSE	FALSE	0	0.233333333333333	0	0	0	0	0.137555982085733
b0540	19.0587611801935	0.00407601934018991	0.00855463647747649	2.82465588672694	480	566065	566364	299	true	0	15.6883229278685	0.477	0.350626508204605	0.5	0.59	0.43	0.48	0	0	0.117185107943271	FALSE	TRUE	FALSE	FALSE	FALSE	0	0.0333333333333333	0	0	0	0	0
b0541	9.98502597956079	0.00428470213846847	0.0171645107273199	2.26457880811141	366	566361	567227	866	true	0	86.7298694838341	0.394	0.301482083893776	0.551326412918108	0.567474048442907	0.467128027681661	0.619377162629758	0	0	0.362008392028713	FALSE	FALSE	FALSE	FALSE	FALSE	0	0.1	0	0	0	0	0
b0543	11.5074097787883	0.00403230041666806	0.0140163616111102	1.43309253138371	246	567538	567870	332	true	973	113.774135815987	0.276	0.223363743080645	0.411411411411411	0.423423423423423	0.459459459459459	0.351351351351351	0	0	-0.421149915337201	FALSE	FALSE	TRUE	FALSE	TRUE	0	0.466666666666667	0	0	0	0	1
b0544	2.06820557775218	0.000256268509162963	0.00495634499625491	0.128789799733213	348	568125	569651	1526	true	1394	737.837677460733	0.24	0.226187967080909	0.355599214145383	0.418467583497053	0.361493123772102	0.286836935166994	0	0	-1.18819635136285	FALSE	TRUE	FALSE	FALSE	FALSE	0	0	0	0	0	0	1
b0545	8.28519434880727	0.00156414899822217	0.00755153799595462	0.772536119684571	342	570116	570667	551	true	1395	66.504173203773	0.325	0.243999299916633	0.423913043478261	0.516304347826087	0.5	0.255434782608696	0	0	-0.775797944245125	FALSE	FALSE	FALSE	FALSE	FALSE	0	0.133333333333333	4.3960675	0	8.67402	0	1
b0546	11.2222515512138	0.00296718730498876	0.0105760855259668	1.05454790729844	246	570677	571474	797	true	1395	137.523789576015	0.228	0.218280343542095	0.362155388471178	0.43984962406015	0.360902255639098	0.285714285714286	0	0	-0.476374957504166	FALSE	TRUE	FALSE	FALSE	TRUE	0	0.5	4.3960675	0	8.67402	0	1
b4588	0	0	0.0106380366518452	0	Inf	571591	571692	101	true	0	Inf	0	0.241980144954714	0.490196078431373	0.470588235294118	0.470588235294118	0.529411764705882	0	0	0	FALSE	FALSE	FALSE	FALSE	FALSE	0	0	0	0	0	0	1
b0547	2.37275186437984	0.000479834324040147	0.00808907718069476	0.21206991525897	306	571689	572144	455	true	1396	191.760464644677	0.504	0.314639126811548	0.504385964912281	0.532894736842105	0.381578947368421	0.598684210526316	0	0	0.543294954981455	FALSE	FALSE	FALSE	FALSE	TRUE	0	0.0333333333333333	0	0	0	0	0.334065934065934
b0548	8.44989827871318	0.00105427319897426	0.00499070244019462	0.438573826227968	288	572144	572314	170	true	1396	211.879050027919	0.266	0.251525669847902	0.485380116959064	0.526315789473684	0.491228070175439	0.43859649122807	0	0	0.263881300299257	FALSE	FALSE	FALSE	FALSE	FALSE	0	0	0	0	0	0	0
b0549	3.06120833851523	0.000386952558009389	0.00505620676829949	0.217912802824704	390	572307	572597	290	true	1396	306.61288318501	0.454	0.318097281816746	0.532646048109966	0.587628865979381	0.515463917525773	0.494845360824742	0	0	0.0355668110549647	FALSE	TRUE	FALSE	FALSE	FALSE	0	0	0	0	0	0	0.231034482758621
b0550	5.94161461633814	0.00133907270140666	0.00901487415709868	0.626596803888466	324	572594	572956	362	true	1396	367.539083111303	0.496	0.324016440751778	0.53168044077135	0.59504132231405	0.413223140495868	0.586776859504132	0	0	0.305398104900133	FALSE	TRUE	FALSE	FALSE	TRUE	0	0	0	0	0	0	1
b4509	0	0	0.016057631501967	0	Inf	572953	573093	140	true	1396	Inf	0.307	0.249307655526579	0.475177304964539	0.531914893617021	0.425531914893617	0.468085106382979	0	0	0	FALSE	FALSE	FALSE	FALSE	FALSE	0	0.0333333333333333	0	0	0	0	1
b0551	0.754191140909028	0.000479521643595038	0.0254323668144428	0.27004319575623	390	573179	573562	383	true	1397	507.828823789112	0.4	0.288120818004684	0.4296875	0.4609375	0.3671875	0.4609375	0	0	-0.326743584215338	FALSE	TRUE	FALSE	FALSE	FALSE	0	0.1	0	0	0	0	1
b0553	18.7187775731824	0.012469976209465	0.0266469883745618	5.29540705227948	294	573752	576048	2296	false	782	122.657582260573	0.628	0	0.488463212886374	0.602614379084967	0.462745098039216	0.401307189542484	0	107	0.0437808126879737	FALSE	FALSE	FALSE	FALSE	FALSE	0	0.566666666666667	0	0	0	0	0.461672473867596
b0552	12.0812773737839	0.00554844625287955	0.0183703960474231	5.62208523702134	702	573960	574976	1016	false	0	84.0970676002104	0.424	0.305922109298535	0.546705998033432	0.557522123893805	0.374631268436578	0.707964601769911	0	0	-0.0505892130079211	FALSE	TRUE	FALSE	FALSE	FALSE	0	0	0	0	0	0	0
b0554	1.78064793701299	0.00117400379442033	0.0263725078948442	0.63065454040709	372	576621	576836	215	true	321	120.742565406085	0.386	0.322678118904534	0.476851851851852	0.5	0.430555555555556	0.5	0	0	-0.17865014995655	FALSE	FALSE	FALSE	FALSE	FALSE	0	0.0666666666666667	0	0	0	0	1
b0555	1.78083916714458	0.00116274836066224	0.0261168640518302	0.745387659864064	444	576836	577333	497	true	321	399.824477557026	0.398	0.290364384297892	0.475903614457831	0.542168674698795	0.469879518072289	0.41566265060241	0	0	-0.204891017508318	FALSE	FALSE	FALSE	FALSE	FALSE	0	0.166666666666667	0	0	0	0	1
b0556	5.29687513564383	0.00346782990423622	0.0261877413790666	1.56267711068265	312	577330	577791	461	true	321	486.856923705857	0.444	0.312876922990093	0.512987012987013	0.584415584415584	0.422077922077922	0.532467532467532	0	0	-0.198043146516005	FALSE	TRUE	FALSE	FALSE	FALSE	0	4	0	0	0	0	0.362255965292842
b4510	0	0	0.0253907889738012	0	Inf	577550	577732	182	true	1087	Inf	0.259	0.209327357571804	0.568306010928962	0.524590163934426	0.491803278688525	0.688524590163934	0	0	0	FALSE	FALSE	FALSE	FALSE	FALSE	0	3.13333333333333	0	0	0	0	0.461538461538462
b0557	11.674933397569	0.00841786019855887	0.0288407990415147	4.3033297314721	354	577823	578116	293	false	0	25.0965029111867	0.436	0.310613808575374	0.414965986394558	0.510204081632653	0.397959183673469	0.336734693877551	0.204	3552	-0.0769816551099911	FALSE	FALSE	FALSE	FALSE	FALSE	0	11.5	0	0	0	0	1
b0558	0.663317842847595	0.000272443710875408	0.0164291501465312	0.172293555267966	438	578407	578817	410	false	1398	618.104886550145	0.284	0.246428975070692	0.316301703163017	0.394160583941606	0.262773722627737	0.291970802919708	0	0	-0.216597935891823	FALSE	TRUE	FALSE	FALSE	FALSE	0	0	0	0	0	0	1
b0559	7.61042234601182	0.0013900218388223	0.00730588540621916	0.578244042422649	288	579103	579309	206	true	1399	27.0681429537157	0.443	0.302336036808369	0.396135265700483	0.507246376811594	0.289855072463768	0.391304347826087	0	0	0.116393520708577	FALSE	TRUE	FALSE	FALSE	FALSE	0	0	0	0	0	0	1
b4589	0	0	0.00613918100455541	0	Inf	579474	579668	194	false	0	Inf	0	0.302635160966934	0.435897435897436	0.384615384615385	0.492307692307692	0.430769230769231	0	0	0	FALSE	FALSE	FALSE	FALSE	FALSE	0	0	0	0	0	0	0.329896907216495
b0560	0	0	0	0	552	580057	580602	545	true	784	Inf	0.429	0.291837311531624	0.525641025641026	0.648351648351648	0.368131868131868	0.56043956043956	0	0	-0.517334497915643	FALSE	TRUE	FALSE	FALSE	FALSE	0	0.1	0	0	0	0	0
b4634	0	0	0	0	Inf	580577	580885	308	true	0	Inf	0	0	0.530744336569579	0.572815533980582	0.388349514563107	0.631067961165048	0	0	0	FALSE	FALSE	FALSE	FALSE	FALSE	0	0	0	0	0	0	0
b0561	0	0	0.00240831866673779	0	390	580883	581320	437	true	1196	Inf	0.428	0	0.488584474885845	0.595890410958904	0.404109589041096	0.465753424657534	0	0	-0.235527869440803	FALSE	FALSE	FALSE	FALSE	FALSE	0	0	0	0	0	0	0
b0562	6.34646569958694	0.000835735678804796	0.00526740846552871	0.550222517706794	456	581375	582029	654	false	1400	103.049481547275	0.326	0	0.412213740458015	0.344036697247706	0.504587155963303	0.385321100917431	0	0	-0.562843704413101	FALSE	TRUE	FALSE	FALSE	FALSE	0	0	0	0	0	0	1
b0563	2.42394637387833	0.000513661358784976	0.00847644757030025	0.187003235562312	252	582176	582358	182	true	1198	75.0841693369639	0.452	0	0.469945355191257	0.590163934426229	0.327868852459016	0.491803278688525	0	0	0.308017379274162	FALSE	TRUE	FALSE	FALSE	FALSE	0	0	0	0	0	0	1
b0564	0	0	0.0238130095305513	0	Inf	582904	583653	749	true	67	Inf	0.24	0.247950944087101	0.317333333333333	0.328	0.34	0.284	0	0	-1.67111742792877	FALSE	TRUE	FALSE	FALSE	TRUE	0	0	0	0	0	0	1
b0565	20.583608303201	0.0181143232384578	0.0352014534509789	6.59468927860544	252	583903	584856	953	false	0	46.2989766401549	0.358	0.283800809734661	0.433962264150943	0.465408805031447	0.427672955974843	0.408805031446541	0.195	13138	-0.909647192282645	FALSE	FALSE	FALSE	FALSE	FALSE	0	0	0	0	0	0	1
b4635	0	0	0.0242517338600512	0	Inf	585280	585324	44	true	0	Inf	0	0	0.644444444444444	0.866666666666667	0.533333333333333	0.533333333333333	0	0	0	FALSE	FALSE	FALSE	FALSE	FALSE	0	0.0666666666666667	0	0	0	0	1
b0566	2.99547028990392	0.00106143359596342	0.0141738490886179	0.726378889096967	474	585370	586131	761	false	0	254.0502580062	0.375	0.27699133230996	0.463254593175853	0.429133858267717	0.37007874015748	0.590551181102362	0	0	-0.420094046815697	FALSE	FALSE	FALSE	FALSE	FALSE	0	0	0	0	0	0	0.605781865965834
b0567	0	0	0.00279039241203365	0	210	586314	587204	890	false	1392	Inf	0.452	0.304730740924802	0.52300785634119	0.582491582491583	0.430976430976431	0.555555555555556	0	0	0.222519587271316	FALSE	FALSE	FALSE	FALSE	FALSE	0	0	0	0	0	0	0
b0568	0	0	0.00112355942846928	0	Inf	587205	590177	2972	false	0	Inf	0.452	0.30041200812201	0.550622267070299	0.643794147325933	0.428859737638749	0.579212916246216	0	0	0.245666603295343	FALSE	FALSE	FALSE	FALSE	FALSE	0	0	0	0	0	0	0
b0569	6.01643689102761	0.000763608477695248	0.00507681534121318	0.562225514340006	510	590164	592401	2237	false	0	371.814753568855	0.475	0.314923204598044	0.525022341376229	0.595174262734584	0.382037533512064	0.597855227882037	0	0	-0.272063848338297	FALSE	FALSE	TRUE	FALSE	FALSE	0	0	0	0	0	0	0
b0570	12.8090387429092	0.0041809224494369	0.0130561630216049	1.48591327962947	246	592551	593993	1442	false	213	47.378830946077	0.415	0.279392072434095	0.52044352044352	0.584199584199584	0.365904365904366	0.611226611226611	0	72	-0.341152719146061	FALSE	FALSE	TRUE	FALSE	FALSE	0	1.06666666666667	0	0	0	0	0
b0571	14.4157208264032	0.00429954549128735	0.0119301574803321	2.12355357067757	342	593983	594666	683	false	213	159.955584669947	0.443	0.323831955311253	0.538011695906433	0.605263157894737	0.342105263157895	0.666666666666667	0	600	-0.249143889910652	FALSE	TRUE	FALSE	FALSE	FALSE	0	0.366666666666667	0	0	0	0	0
b0572	8.74484404036901	0.00153672995191063	0.00702919317859343	0.785598184730232	354	594823	596196	1373	true	212	157.006802369693	0.421	0.293460156633647	0.512372634643377	0.58296943231441	0.412663755458515	0.541484716157205	0	1295	0.063182272911094	FALSE	FALSE	FALSE	FALSE	FALSE	0	0.766666666666667	0	0	0	0	0.750182083029862
b0573	15.9137690355291	0.00239362749242395	0.0060164942373612	1.20293674159223	348	596354	596686	332	true	212	177.869239122342	0.598	0.338311112525234	0.453453453453453	0.504504504504504	0.324324324324324	0.531531531531532	0	25404	-0.0132901712015805	FALSE	FALSE	FALSE	FALSE	FALSE	0	0.433333333333333	0	0	0	0	1
b0574	0	0	0.00290168570126758	0	462	596702	597925	1223	true	212	Inf	0.514	0.309061692125904	0.55718954248366	0.607843137254902	0.455882352941176	0.607843137254902	0	1640	-0.129047007020089	FALSE	FALSE	FALSE	FALSE	FALSE	0	1.4	0	0	0	0	0.243663123466885
b0575	8.04878344335301	0.000991315892678787	0.00492653777881155	0.695556705615136	486	597937	601080	3143	true	212	Inf	0.487	0.308614271923407	0.556933842239186	0.606870229007634	0.404580152671756	0.659351145038168	0	202	-0.150506573470448	FALSE	FALSE	TRUE	FALSE	FALSE	0	3.36666666666667	0	0	0	0	0
b0576	0	0	0.0200351719591913	0	Inf	601182	602558	1376	true	858	Inf	0.54	0.326135406736483	0.525054466230937	0.546840958605665	0.392156862745098	0.636165577342048	0.334	4	0.282694611949093	FALSE	FALSE	TRUE	FALSE	FALSE	11.526	10	5.4420325	0.0735925027581512	8.38693	1.95948	0.127906976744186
b0577	6.90174200571448	0.00300551034509139	0.0174188507342227	1.79662161077285	414	602639	603886	1247	false	1403	180.679022624652	0.461	0.295262823630415	0.475160256410256	0.524038461538462	0.362980769230769	0.538461538461538	0	6	-0.0696871423113894	FALSE	FALSE	TRUE	FALSE	TRUE	46.6865	5.33333333333333	4.7022	0.0112126207666278	27.2151	5.1003	1
b0578	21.7448802435172	0.00979229249891917	0.0180130539037364	3.81926703448039	270	603994	604647	653	false	772	30.0300573140512	0.63	0.341965160848829	0.515290519877676	0.614678899082569	0.371559633027523	0.559633027522936	0.239	1527	0.137521177120368	FALSE	FALSE	FALSE	FALSE	FALSE	0	8.56666666666667	7.517935	0	0	0	0
b0579	7.9502499437473	0.0038790318036256	0.019516527561131	1.84870597723506	330	604741	605109	368	false	1402	46.2878529107659	0.385	0.308086040777925	0.471544715447154	0.552845528455285	0.333333333333333	0.528455284552846	0	0	-0.209049354862032	FALSE	TRUE	FALSE	FALSE	FALSE	0	0.533333333333333	3.86711	0	0	0	0
b0580	7.13659185711202	0.00333093491015407	0.0186696113598516	1.35682371367853	282	605174	605422	248	false	1405	34.7504810370869	0.425	0.276065285982598	0.506024096385542	0.542168674698795	0.373493975903614	0.602409638554217	0	0	0.148577037428748	FALSE	FALSE	TRUE	FALSE	FALSE	0	0.466666666666667	0	0	0	0	0
b0581	11.3580179165991	0.0040325206946224	0.0142014943953526	1.5378893112697	264	605488	606606	1118	false	1406	98.4326674081145	0.472	0.278268295561256	0.519213583556747	0.597855227882037	0.399463806970509	0.560321715817694	0	1	0.167144898773934	FALSE	TRUE	FALSE	FALSE	FALSE	0	0.166666666666667	3.014986667	0	0	0	0
b4700	0	0	0.0191451552248937	0	Inf	606957	607015	58	true	0	Inf	0	0	0.525423728813559	0.578947368421053	0.368421052631579	0.631578947368421	0	0	0	FALSE	FALSE	FALSE	FALSE	FALSE	0	0	0	0	0	0	0
b4415	0	0	0.0187087383867221	0	Inf	607059	607211	152	true	516	Inf	0.352	0.268994711860008	0.477124183006536	0.549019607843137	0.313725490196078	0.568627450980392	0	0	0	FALSE	FALSE	FALSE	FALSE	TRUE	0	0.0666666666666667	0	0	0	0	0
b0582	23.2816108101827	0.0115652099869164	0.0198701199521093	3.20931973456283	192	607288	608400	1112	true	0	47.7630181634014	0.297	0.241925158036494	0.519317160826595	0.633423180592992	0.482479784366577	0.442048517520216	0	0	-0.125382166179165	FALSE	TRUE	FALSE	FALSE	FALSE	0	6.3	0	0	0	0	0
b0583	9.2104926355948	0.00209452386880929	0.0090962512068673	0.508703527436883	168	608682	609302	620	false	349	Inf	0.371	0.260077646740402	0.475040257648953	0.57487922705314	0.396135265700483	0.454106280193237	0	0	-0.212448509740845	FALSE	FALSE	FALSE	FALSE	FALSE	0	2.06666666666667	0	0	0	0	0
b0584	0	0	0.00161549192592145	0	108	609477	611717	2240	false	349	Inf	0.58	0.347708978538855	0.540829986613119	0.542168674698795	0.448460508701473	0.63186077643909	0	258	-0.0491683512955614	FALSE	FALSE	FALSE	FALSE	FALSE	0	29.1333333333333	0	0	0	0	0
b0585	0	0	0	0	Inf	612038	613162	1124	true	0	Inf	0.367	0.267801112198469	0.550222222222222	0.629333333333333	0.464	0.557333333333333	0	9	-0.0205053396084303	FALSE	FALSE	FALSE	TRUE	FALSE	0	0.566666666666667	0	0	0	0	0
b4511	0	0	0	0	Inf	613165	613383	218	true	0	Inf	0.432	0.279313364051599	0.557077625570776	0.575342465753425	0.465753424657534	0.63013698630137	0	113	0	FALSE	TRUE	FALSE	FALSE	FALSE	0	0.1	0	0	0	0	0
b0586	0	0	0.00287086873418813	0	114	613380	617261	3881	true	0	Inf	0.471	0.294794169182559	0.56543019062339	0.670015455950541	0.452859350850077	0.573415765069552	0	48	-0.00268060401444536	FALSE	FALSE	FALSE	FALSE	FALSE	0	2.36666666666667	0	0	0	0	0.0693120329811904
b0587	0	0	0.00364394125746913	0	306	617477	618610	1133	true	0	Inf	0.435	0.31502969417524	0.44973544973545	0.529100529100529	0.341269841269841	0.478835978835979	0	0	0	FALSE	FALSE	TRUE	FALSE	FALSE	0	0.433333333333333	0	0	0	0	1
b0588	0	0	0.00338161486079179	0	216	618607	619422	815	false	0	Inf	0.431	0.284914593930233	0.53921568627451	0.632352941176471	0.444852941176471	0.540441176470588	0	9	0.0833435711672568	FALSE	FALSE	FALSE	FALSE	FALSE	0	2.06666666666667	0	0	0	0	0.0122699386503067
b0589	0	0	0.00367116854041254	0	360	619419	620411	992	false	0	Inf	0.435	0.29552127459376	0.582074521651561	0.598187311178248	0.48036253776435	0.667673716012085	0	0	-0.334334184054299	FALSE	FALSE	TRUE	FALSE	FALSE	0	1.4	0	0	0	0	0
b0590	0	0	0.00496712589836236	0	Inf	620408	621412	1004	false	0	Inf	0.416	0.273799593591527	0.609950248756219	0.662686567164179	0.51044776119403	0.656716417910448	0	0	-0.328535467906191	FALSE	FALSE	TRUE	FALSE	FALSE	0	1.1	0	0	0	0	0
b0591	0	0	0.00444272341258696	0	342	621523	622773	1250	true	0	Inf	0.413	0.278717382287392	0.580335731414868	0.589928057553957	0.477218225419664	0.673860911270983	0	0	-0.201002509606582	FALSE	FALSE	TRUE	FALSE	TRUE	0	1.7	5.956155	0	25.993	0	0
b0592	42.0605064592759	0.00542212911522137	0.00515650387659617	1.31688936478884	168	622777	623733	956	false	0	22.7291604518748	0.429	0.303756339558271	0.55067920585162	0.633228840125392	0.435736677115987	0.58307210031348	0	74	-0.0488863484713828	FALSE	FALSE	FALSE	FALSE	TRUE	0	1.26666666666667	5.691156667	0	0	0	0
b0593	0	0	0.000499259155196661	0	138	624108	625283	1175	true	315	Inf	0.493	0.316914028391004	0.564625850340136	0.64030612244898	0.461734693877551	0.591836734693878	0	264	-0.595132035038391	FALSE	TRUE	FALSE	FALSE	FALSE	0	0.766666666666667	0	0	0	0	0
b0594	0	0	0.000336669930419738	0	138	625293	626903	1610	true	315	Inf	0.515	0.302296957410709	0.560521415270019	0.640595903165736	0.430167597765363	0.610800744878957	0	80	-0.732257639289788	FALSE	FALSE	FALSE	FALSE	FALSE	0	1.1	0	0	0	0	0
b0595	0	0	0.0011466440370936	0	162	626917	627774	857	true	315	Inf	0.562	0.327322061047705	0.553613053613054	0.611888111888112	0.377622377622378	0.671328671328671	0	207	-0.15996808970073	FALSE	FALSE	FALSE	FALSE	FALSE	0	0.7	0	0	0	0	0
b0596	30.0293688030151	0.00554524463952792	0.00738642850058328	1.34679081515168	168	627774	628520	746	true	315	Inf	0.516	0.295405311126764	0.579651941097724	0.646586345381526	0.457831325301205	0.634538152610442	0	186	0.0376740706381256	FALSE	TRUE	FALSE	FALSE	FALSE	0	1.23333333333333	0	0	0	0	0
b0597	11.776492820021	0.00369049763051039	0.0125351331229489	1.21577806340638	228	628523	628936	413	true	315	Inf	0.43	0.295691248887559	0.567632850241546	0.659420289855073	0.463768115942029	0.579710144927536	0	23	-0.235907097820203	FALSE	TRUE	FALSE	FALSE	FALSE	0	0.233333333333333	0	0	0	0	0
b0598	14.9795756158735	0.00752719558670129	0.0200998900896095	3.00097275065851	276	629117	631222	2105	true	209	140.524675329879	0.571	0.326584966777048	0.572174738841405	0.598290598290598	0.433048433048433	0.685185185185185	0	83	0.0835070271618132	FALSE	FALSE	TRUE	FALSE	TRUE	0	1.03333333333333	3.377401667	0	0	0	0
b4512	0	0	0.0253242784027129	0	Inf	631405	631602	197	true	1401	Inf	0.46	0.316997717676344	0.52020202020202	0.590909090909091	0.393939393939394	0.575757575757576	0	0	0	FALSE	FALSE	FALSE	FALSE	FALSE	0	0.133333333333333	0	0	0	0	0
b0599	12.0272135785818	0.00644759869592843	0.0214433664249894	2.79380064005167	300	631612	632700	1088	false	1404	90.4615181971596	0.499	0.297967663378077	0.55188246097337	0.663911845730028	0.415977961432507	0.575757575757576	0.354	274	-0.0623391353209133	FALSE	TRUE	FALSE	FALSE	FALSE	0	0.4	2.96417	0	0	0	0
b0600	21.6487443733139	0.00664955103909024	0.0122862572062832	2.30571220988341	240	632809	633969	1160	true	1407	53.5827842944054	0.458	0.286654854645805	0.53832902670112	0.622739018087855	0.418604651162791	0.573643410852713	0.373	64	0.514169615452262	FALSE	TRUE	FALSE	FALSE	FALSE	0	0.266666666666667	0	0	0	0	0
b0601	6.78349803713159	0.00198749805401208	0.0117196056850486	1.119261942049	390	633970	634599	629	false	1408	92.7250213027221	0.434	0.312915071217047	0.468253968253968	0.566666666666667	0.357142857142857	0.480952380952381	0	0	0.289490498275303	FALSE	FALSE	FALSE	FALSE	FALSE	0	0.166666666666667	0	0	0	0	0.0429252782193959
b0602	4.70478385390817	0.000791035983020988	0.00672537576716848	0.424930853450855	372	634572	635792	1220	false	1409	259.310531128135	0.379	0.267099236119148	0.475839475839476	0.525798525798526	0.4004914004914	0.501228501228501	0	0	-0.576971416126453	FALSE	FALSE	FALSE	FALSE	FALSE	0	0.366666666666667	0	0	0	0	0.549180327868853
b0603	0	0	0.0126293347843301	0	Inf	635939	636841	902	false	1410	Inf	0.294	0.25028568217517	0.386489479512735	0.435215946843854	0.325581395348837	0.398671096345515	0	0	-0.982934910728169	FALSE	TRUE	FALSE	FALSE	FALSE	0	0	0	0	0	0	1
b0604	11.3207060050377	0.00523261273064669	0.0184886445361912	1.90498174398416	252	637050	637796	746	false	285	65.896950213885	0.391	0.316280650789956	0.468540829986613	0.542168674698795	0.365461847389558	0.497991967871486	0	116	-0.609275789989095	FALSE	FALSE	FALSE	FALSE	FALSE	0	2.16666666666667	4.4023	0	0	0	0.333780160857909
b0605	5.67567025186933	0.00377859891048669	0.0266301511032441	5.92207287833036	1086	638168	638731	563	true	1222	99.195332888582	0.843	0.406065021626945	0.5	0.569148936170213	0.393617021276596	0.537234042553192	0.206	51210	0.0449300953413303	FALSE	FALSE	FALSE	FALSE	TRUE	0	106.533333333333	0	0	0	0	0
b0606	35.0613848651702	0.0183564419589024	0.0209420615066892	3.98159745707923	150	638976	640541	1565	true	35	143.831333606131	0.679	0.372585648356112	0.531289910600255	0.603448275862069	0.396551724137931	0.593869731800766	0.235	1872	0.26173614251878	FALSE	TRUE	FALSE	FALSE	FALSE	0	20.1666666666667	0	0	0	0	0
b0607	7.88598449602066	0.00387982475971143	0.0196795961831739	2.65510985290805	474	640662	641090	428	false	1274	54.2735025938705	0.475	0.30735092430737	0.498834498834499	0.671328671328671	0.34965034965035	0.475524475524476	0	388	-0.455475706556761	FALSE	TRUE	FALSE	FALSE	FALSE	0	1.03333333333333	13.5526	0	0	0	0.546728971962617
b0608	5.34087950341441	0.00194162093909201	0.014541582058541	1.19426817318682	426	641311	642549	1238	true	1411	231.797028786841	0.432	0.282180294179232	0.501210653753027	0.631961259079903	0.414043583535109	0.457627118644068	0	0	-0.0745529545080839	FALSE	TRUE	FALSE	FALSE	FALSE	0	0.433333333333333	5.1443	0	35.2915	0	0.345718901453958
b0610	10.0856967746144	0.00675736649603485	0.0267998003392015	2.10912542308097	216	642780	643190	410	false	1024	40.6516286541517	0.503	0.327400499147231	0.547445255474453	0.671532846715328	0.394160583941606	0.576642335766423	0.317	237	0.124839536835243	FALSE	TRUE	FALSE	FALSE	FALSE	0	4.76666666666667	4.95107	0	0	0	0
b0611	9.94704518181995	0.00561721835212209	0.0225884903484246	2.62848392210964	324	643420	644226	806	false	1018	81.0290880625649	0.469	0.289065037912151	0.51177199504337	0.572490706319703	0.479553903345725	0.483271375464684	0.391	49	-0.516606320517345	FALSE	FALSE	FALSE	FALSE	FALSE	0	7.16666666666667	3.66002	0	0	0	0
b0612	5.63244855042667	0.00084168820114523	0.00597742309483835	0.29913869260062	246	644340	645803	1463	false	173	259.74493808544	0.513	0.318702984427976	0.506147540983607	0.524590163934426	0.422131147540984	0.57172131147541	0	0	-0.20771754257175	FALSE	FALSE	TRUE	FALSE	FALSE	0	0.166666666666667	0	0	0	0	0
b0613	0	0	0.000350495033743408	0	492	645854	646732	878	false	172	337.975776042703	0.392	0.287744330460929	0.547212741751991	0.621160409556314	0.47098976109215	0.549488054607508	0	0	0.175445784048561	FALSE	TRUE	FALSE	FALSE	FALSE	0	0.0666666666666667	0	0	0	0	0
b0614	0	0	0	0	426	646707	647258	551	false	172	Inf	0.372	0.272389146181551	0.583333333333333	0.684782608695652	0.440217391304348	0.625	0	0	0.118982537097629	FALSE	TRUE	FALSE	FALSE	FALSE	0	0.233333333333333	0	0	0	0	0
b0615	0	0	0	0	318	647262	648794	1532	false	172	Inf	0.674	0.356755755655639	0.563600782778865	0.659491193737769	0.428571428571429	0.602739726027397	0	0	0.112899466032063	FALSE	TRUE	FALSE	FALSE	FALSE	0	0.433333333333333	0	0	0	0	0
b0616	0	0	0	0	456	648805	649713	908	false	172	Inf	0.665	0.375021763969744	0.575357535753575	0.686468646864686	0.429042904290429	0.610561056105611	0	0	0.364625109780329	FALSE	TRUE	FALSE	FALSE	FALSE	0	0.0333333333333333	0	0	0	0	0
b0617	0	0	0.000116628637787244	0	342	649710	650006	296	false	172	Inf	0.501	0.313624134746084	0.558922558922559	0.666666666666667	0.404040404040404	0.606060606060606	0	0	0.309635909648488	FALSE	TRUE	FALSE	FALSE	FALSE	0	0.0666666666666667	0	0	0	0	0
b0618	3.13040186603884	0.000608247819815033	0.00777213719955643	0.368860975138784	420	650021	651079	1058	false	172	Inf	0.486	0.322462960703355	0.508970727101039	0.560906515580737	0.396600566572238	0.569405099150142	0	0	-0.180426823690469	FALSE	TRUE	FALSE	FALSE	FALSE	0	0.4	0	0	0	0	0.404536862003781
b0619	7.79740648741419	0.00244579652426586	0.0125467180822938	1.18681226029413	336	651458	653116	1658	true	282	212.634803979526	0.407	0.297609689072976	0.500904159132007	0.576853526220615	0.363471971066908	0.562386980108499	0	0	0.0760124460190639	FALSE	FALSE	TRUE	FALSE	FALSE	0	1.16666666666667	0	0	0	0	0.233413751507841
b0620	13.6047213486537	0.00287384818930062	0.00844956134168822	1.31989296295615	318	653085	653765	680	true	282	262.617452103906	0.362	0.266315549340124	0.505139500734214	0.607929515418502	0.400881057268722	0.506607929515419	0	0	0.170737790970888	FALSE	TRUE	FALSE	FALSE	FALSE	0	0.3	0	0	0	0	0
b0621	2.23304902136548	0.000539375410533498	0.00966168508389801	0.317756689888184	408	653806	655191	1385	false	0	620.228211180555	0.508	0.304437119415804	0.509379509379509	0.534632034632035	0.415584415584416	0.577922077922078	0	0	-0.232724071955566	FALSE	FALSE	TRUE	FALSE	FALSE	0	0.2	0	0	0	0	0.218050541516245
b0622	0.653302958875392	0.00067381082502125	0.0412556420182857	0.496109784963161	510	655780	656340	560	true	0	857.182708867559	0.475	0.290237731972494	0.468805704099822	0.491978609625668	0.427807486631016	0.486631016042781	0	0	-0.396492692612002	FALSE	FALSE	FALSE	FALSE	FALSE	0	0.8	2.58569	0	0	0	0.542857142857143
b0623	7.99084907879637	0.0096360345055156	0.0482353472603291	4.67584436329834	336	656515	656724	209	true	202	26.1549176988687	0.64	0.363124714021225	0.438095238095238	0.485714285714286	0.385714285714286	0.442857142857143	0.177	17923	0.397332162790436	FALSE	TRUE	FALSE	FALSE	FALSE	0	3.23333333333333	0	0	0	0	0
b0624	7.85954296196983	0.00890120856486673	0.0453014054783452	2.00776369503458	156	656778	657161	383	false	192	48.7305689215304	0.317	0.25599296876913	0.484375	0.4765625	0.4609375	0.515625	0	0	1.10657834157341	FALSE	FALSE	TRUE	FALSE	FALSE	0	1.23333333333333	3.32289	0	0	0	0
b4581	0	0	0.0285862737942073	0	Inf	657254	658041	787	true	0	Inf	0	0	0.541878172588833	0.515267175572519	0.5	0.610687022900763	0	0	0	FALSE	FALSE	FALSE	FALSE	FALSE	0	0.333333333333333	5.89226	0	0	0	0
b0627	11.018292434993	0.00670107852515501	0.024327103549632	3.59970352531962	372	658170	658373	203	true	1188	18.4239074427987	0.481	0.316717111763721	0.5	0.632352941176471	0.352941176470588	0.514705882352941	0.339	152	-0.0668778213931365	FALSE	FALSE	TRUE	FALSE	FALSE	0	3.46666666666667	0	0	0	0	0
b0628	9.76834444380331	0.00582303887905779	0.0238445272381922	2.92641500714264	348	658474	659439	965	false	612	98.7884902658364	0.596	0.339540268451731	0.53416149068323	0.630434782608696	0.416149068322981	0.555900621118012	0.233	507	0.708751036059784	FALSE	TRUE	FALSE	TRUE	FALSE	0	25.3666666666667	4.255386667	0	0	0	0
b0629	1.73332148956698	0.000799788307748336	0.0184567793698361	0.623479317393679	540	659648	660601	953	false	1413	549.811449137505	0.36	0.266014784309131	0.448637316561845	0.525157232704403	0.349056603773585	0.471698113207547	0	0	-0.0109270302280944	FALSE	TRUE	FALSE	FALSE	FALSE	0	0.433333333333333	0	0	0	0	0.442812172088143
b0630	10.2096461163838	0.00632911742410397	0.0247966182253758	2.3589604465121	258	660860	661501	641	false	1412	15.1339372012098	0.399	0.280041260617062	0.476635514018692	0.607476635514019	0.369158878504673	0.453271028037383	0.345	45	0.150057375906554	FALSE	TRUE	FALSE	FALSE	FALSE	0	5.36666666666667	0	0	0	0	0.603744149765991
b0631	17.3781611819412	0.0115624954766702	0.0266138525373687	3.5088269538429	210	661602	661865	263	false	1412	77.9176999970001	0.573	0.339857230852033	0.462121212121212	0.579545454545455	0.306818181818182	0.5	0.249	5152	0.232426111298642	FALSE	TRUE	FALSE	FALSE	FALSE	0	4.6	0	0	0	0	0
b0632	19.7272402087652	0.0124713624168085	0.0252875968150217	3.56872911640886	198	661975	663186	1211	false	234	61.3871979650721	0.612	0.35351636596456	0.493399339933993	0.542079207920792	0.381188118811881	0.556930693069307	0.263	1539	0.357085587699764	FALSE	FALSE	TRUE	FALSE	FALSE	0	18.8666666666667	5.444235	0	0	0	0
b0633	23.4280032919645	0.0149999702701194	0.0256103263828107	3.77293155828935	174	663325	664413	1088	false	0	46.4401505515056	0.444	0.28337085633519	0.573002754820937	0.62534435261708	0.537190082644628	0.556473829201102	0.289	243	0.159985266324103	FALSE	FALSE	FALSE	FALSE	FALSE	0	10.2666666666667	0	0	0	0	0
b0634	10.920082475635	0.00635258815937011	0.0232693779503737	2.69764268786835	294	664424	665536	1112	false	0	101.830732733118	0.454	0.315262040555802	0.520215633423181	0.590296495956873	0.37466307277628	0.595687331536388	0.397	0	0.279929224645116	FALSE	FALSE	TRUE	FALSE	FALSE	0	9	0	0	0	0	0
b0635	10.3045193380726	0.00586272980509309	0.0227578972400266	2.38812556864771	282	665539	667440	1901	false	0	184.482161431468	0.564	0.341384015107358	0.525236593059937	0.596214511041009	0.402208201892744	0.577287066246057	0.355	4	0.151795469865224	FALSE	FALSE	TRUE	FALSE	FALSE	0	11.6	0	0	0	0	0
b0636	15.0476320784603	0.00976561160360345	0.0259591982384585	3.5552625010346	252	667471	667938	467	false	0	31.0347832512784	0.416	0.302572173394092	0.583333333333333	0.641025641025641	0.448717948717949	0.66025641025641	0	54	0.36078302801149	FALSE	TRUE	FALSE	FALSE	FALSE	0	13.7	0	0	0	0	0
b0637	25.1519774576653	0.0157932428643703	0.0251165028927889	3.69904522454185	162	667942	668259	317	false	0	12.6033827969813	0.603	0.344723835530631	0.512578616352201	0.60377358490566	0.330188679245283	0.60377358490566	0.22	330	0.228577122620935	FALSE	TRUE	FALSE	FALSE	FALSE	0	12.8666666666667	0	0	0	0	0
b0638	9.2765325546175	0.00510256469115073	0.0220020343209419	1.63679335019754	222	668519	669130	611	false	604	62.9074026558293	0.382	0.254381147922961	0.511437908496732	0.627450980392157	0.387254901960784	0.519607843137255	0	0	0.0844669592074911	FALSE	TRUE	FALSE	FALSE	FALSE	0	1.63333333333333	0	0	0	0	0
b0639	25.8463470867732	0.013546932296858	0.0209653337106049	2.82112815451123	144	669154	669795	641	false	604	83.8128072680605	0.416	0.301035689569714	0.5	0.607476635514019	0.378504672897196	0.514018691588785	0	21	0.0504394104472272	FALSE	TRUE	FALSE	FALSE	FALSE	0	5.93333333333333	0	0	0	0	0
b0640	23.2543834320231	0.0129147393707166	0.0222147181987754	2.8012669095902	150	669797	670828	1031	false	604	128.148534466066	0.38	0.283056145588134	0.523255813953488	0.636627906976744	0.380813953488372	0.552325581395349	0	0	0.418532462636074	FALSE	TRUE	FALSE	FALSE	FALSE	0	8.53333333333333	0	0	0	0	0
b0641	27.7918562580737	0.0168373542899274	0.0242335080227482	3.79784704710567	156	670828	671409	581	false	604	152.948944282122	0.504	0.3240431624782	0.52233676975945	0.541237113402062	0.443298969072165	0.582474226804124	0	312	0.530891131608337	FALSE	FALSE	FALSE	FALSE	FALSE	0	17.9	0	0	0	0	0
b0642	41.0444540863704	0.0240181498816897	0.0234069624423782	4.37802916702282	126	671424	674006	2582	false	604	218.814071839495	0.693	0.36709618921306	0.533488192024777	0.606271777003484	0.380952380952381	0.613240418118467	0.229	1429	0.144477847818109	FALSE	TRUE	FALSE	FALSE	FALSE	0	64.8333333333333	0	0	0	0	0
b0643	24.432854841087	0.0111687523828916	0.0182848094592859	3.58269629820162	222	674241	674723	482	true	1414	19.7275350398045	0.454	0.286552984696128	0.525879917184265	0.645962732919255	0.341614906832298	0.590062111801242	0	83	-0.0747100200953383	FALSE	FALSE	FALSE	FALSE	FALSE	0	0.5	4.81714	0	0	0	0
b0644	5.07050620382628	0.00102860060747832	0.00811438200550567	0.61487263993877	414	674793	675770	977	false	1415	192.68293159029	0.438	0.304369886683647	0.470347648261759	0.56441717791411	0.380368098159509	0.466257668711656	0	0	0	FALSE	FALSE	FALSE	FALSE	FALSE	0	0.0666666666666667	0	0	0	0	0.633572159672467
b0645	0	0	0	0	Inf	675934	676641	707	true	1416	Inf	0.333	0.253099482484484	0.457627118644068	0.51271186440678	0.427966101694915	0.432203389830508	0	0	-0.606235280528809	FALSE	TRUE	FALSE	FALSE	FALSE	0	0.0333333333333333	0	0	0	0	1
b0646	0	0	0	0	522	676638	678065	1427	true	1416	Inf	0.365	0.274987753541327	0.474789915966387	0.581932773109244	0.371848739495798	0.470588235294118	0	0	-0.602026794191044	FALSE	FALSE	FALSE	FALSE	FALSE	0	0	0	0	0	0	1
b0647	0	0	0.00102596719176436	0	Inf	678075	678629	554	false	1417	Inf	0.353	0.287533965037823	0.427027027027027	0.491891891891892	0.405405405405405	0.383783783783784	0	0	-0.178410796211837	FALSE	FALSE	FALSE	FALSE	FALSE	0	0	0	0	0	0	1
b0648	0	0	0	0	462	678731	679438	707	true	1418	Inf	0.34	0.249671985833806	0.475988700564972	0.525423728813559	0.423728813559322	0.478813559322034	0	0	-0.0300740181406169	FALSE	FALSE	FALSE	FALSE	FALSE	0	0	0	0	0	0	0.605374823196605
b0649	0	0	0	0	606	679435	680886	1451	true	1418	Inf	0.367	0.270958400523089	0.477272727272727	0.572314049586777	0.388429752066116	0.471074380165289	0	0	0.0420394160495796	FALSE	FALSE	FALSE	FALSE	FALSE	0	0.233333333333333	0	0	0	0	0
b0650	0	0	0.00162955157393873	0	420	680946	682616	1670	false	523	Inf	0.425	0.291585393853525	0.500299222022741	0.574506283662478	0.394973070017953	0.531418312387792	0	0	0	FALSE	TRUE	FALSE	FALSE	FALSE	0	0.266666666666667	0	0	0	0	0.326946107784431
b0651	37.8495322000675	0.0054078030722625	0.00571505406584957	2.06238310280084	264	682700	683635	935	false	997	24.7030794213708	0.527	0.32136238469292	0.508547008547009	0.618589743589744	0.400641025641026	0.506410256410256	0	42	0.20976661785642	FALSE	TRUE	FALSE	FALSE	FALSE	0	2.93333333333333	3.54992	0	0	0	0.331550802139037
b0652	15.6714240229702	0.00327750420013731	0.00836555553683789	2.21454863484405	468	683753	684478	725	false	0	46.26254761133	0.628	0.361819059815943	0.523415977961432	0.615702479338843	0.334710743801653	0.619834710743802	0	52	-0.0427641342735239	FALSE	FALSE	FALSE	FALSE	FALSE	0	1.16666666666667	1615.523883	0	1.44134	0	0
b0653	13.3257214994852	0.00339211211077425	0.0101821491944141	1.79282128664916	366	684478	685152	674	false	0	50.5788748493685	0.463	0.303200056959362	0.502222222222222	0.497777777777778	0.395555555555556	0.613333333333333	0	1	0.071666369406632	FALSE	FALSE	TRUE	FALSE	FALSE	0	1.3	1615.523883	0	1.44134	0	0
b0654	8.79157741875211	0.00287752081295403	0.0130921707261151	1.76992916351672	426	685152	685892	740	false	0	84.1714705738253	0.488	0.296344260008126	0.524966261808367	0.526315789473684	0.404858299595142	0.643724696356275	0	0	0.570377346242307	FALSE	FALSE	TRUE	FALSE	FALSE	0	0.933333333333333	1615.523883	0	1.44134	0	0
b0655	0	0	0.015160022948923	0	Inf	686062	686970	908	false	0	Inf	0.632	0.384440545565983	0.487348734873487	0.551155115511551	0.356435643564356	0.554455445544554	0.39	3427	0.229273354944041	FALSE	FALSE	FALSE	FALSE	FALSE	0	4.56666666666667	1615.523883	0	1.44134	0	0
b0656	10.8753651021843	0.00444868389122019	0.0163624259026548	5.66298370741122	882	687220	688236	1016	false	0	93.4221509304492	0.424	0.305922109298535	0.546705998033432	0.557522123893805	0.374631268436578	0.707964601769911	0	0	-0.0229928739249505	FALSE	TRUE	FALSE	FALSE	FALSE	0	0	0	0	0	0	0
b0657	0	0	0.0192215261157191	0	Inf	688566	690104	1538	false	1419	Inf	0.522	0.31501684383941	0.55685510071475	0.567251461988304	0.442495126705653	0.660818713450292	0	2	0	FALSE	FALSE	TRUE	FALSE	FALSE	0	6.1	0	0	0	0	0
b0658	44.4711463652559	0.0227815458468351	0.0204910803600365	3.95542052490634	120	690129	691007	878	false	1419	Inf	0.584	0.345008602221388	0.515358361774744	0.621160409556314	0.31740614334471	0.607508532423208	0.273	248	0.585232897788947	FALSE	FALSE	FALSE	FALSE	FALSE	0	16.3	0	0	0	0	0
b0659	25.9225030846313	0.0107435333910199	0.016577925913936	3.72528851517076	240	691097	691564	467	false	1419	Inf	0.526	0.317034607387221	0.517094017094017	0.653846153846154	0.307692307692308	0.58974358974359	0.251	608	0.462175674664621	FALSE	TRUE	FALSE	FALSE	FALSE	0	7.53333333333333	0	0	0	0	0
b0660	0	0	0.0130021385971601	0	Inf	691561	692601	1040	false	1419	Inf	0.609	0.365131813327403	0.543707973102786	0.642651296829971	0.371757925072046	0.61671469740634	0.27	787	-0.126885953598252	FALSE	TRUE	FALSE	FALSE	FALSE	0	13.8	0	0	0	0	0
b0661	16.5313043059721	0.00707297294831108	0.0171141316314791	3.4321297493478	336	692754	694178	1424	false	694	86.1396036056009	0.623	0.357895920121777	0.541754385964912	0.606315789473684	0.387368421052632	0.631578947368421	0.256	1030	-0.317747040589367	FALSE	TRUE	FALSE	FALSE	FALSE	10.738	19.5666666666667	5.9192125	0.142115020752596	7.55855	3.64967	0
b0662	9.56944272554318	0.00678486694213442	0.0283605519641136	2.76374910034363	282	694324	695499	1175	true	1257	122.786669370374	0.459	0.300170166229411	0.571428571428571	0.668367346938776	0.428571428571429	0.61734693877551	0	46	0.0498627136591399	FALSE	TRUE	FALSE	FALSE	FALSE	0	4.13333333333333	4.05402	0	0	0	0
b0664	0	0	0.0434077577035201	0	Inf	695653	695727	74	false	683	Inf	0	0	0.586666666666667	0.6	0.52	0.64	0	0	0	TRUE	TRUE	FALSE	FALSE	FALSE	0	6.93333333333333	0	0	0	0	0
b0665	0	0	0.0440172363913114	0	Inf	695765	695839	74	false	683	Inf	0	0	0.586666666666667	0.6	0.52	0.64	0	0	0	TRUE	TRUE	FALSE	FALSE	FALSE	0	6.2	0	0	0	0	0
b0666	0	0	0.0437823070205716	0	Inf	695887	695963	76	false	683	Inf	0	0	0.519480519480519	0.56	0.52	0.48	0	0	0	TRUE	TRUE	FALSE	FALSE	FALSE	0	6.8	0	0	0	0	0
b0668	0	0	0.0449980874153401	0	Inf	695979	696053	74	false	683	Inf	0	0	0.573333333333333	0.6	0.52	0.6	0	0	0	TRUE	TRUE	FALSE	FALSE	FALSE	0	15.2	0	0	0	0	0
b0670	0	0	0.0443897791941644	0	Inf	696088	696162	74	false	683	Inf	0	0	0.573333333333333	0.6	0.52	0.6	0	0	0	TRUE	TRUE	FALSE	FALSE	FALSE	0	22.0333333333333	0	0	0	0	0
b0672	0	0	0.0451141308198194	0	Inf	696186	696270	84	false	683	Inf	0	0	0.6	0.607142857142857	0.714285714285714	0.5	0	0	0	TRUE	TRUE	FALSE	FALSE	FALSE	0	24.8666666666667	0	0	0	0	0
b0673	0	0	0.0428861058142918	0	Inf	696280	696356	76	false	683	Inf	0	0	0.519480519480519	0.56	0.52	0.48	0	0	0	TRUE	TRUE	FALSE	FALSE	FALSE	0	11.3666666666667	0	0	0	0	0
b0674	26.531985854524	0.0110584290646806	0.0166718452592495	3.06868916956043	192	696736	698400	1664	false	100	62.7167528704327	0.626	0.345794286486971	0.521321321321321	0.609009009009009	0.38018018018018	0.574774774774775	0	1078	0.192865751499761	FALSE	TRUE	FALSE	FALSE	FALSE	7.31169	3.46666666666667	4.828638	0.0453194311996964	6.75324	2.77985	0
b0675	30.3959686655825	0.00954206712966696	0.0125570166684262	3.22608593410305	234	698797	699549	752	false	757	Inf	0.579	0.338691111637776	0.529880478087649	0.577689243027888	0.418326693227092	0.593625498007968	0.325	1125	0.314130640502364	FALSE	TRUE	FALSE	FALSE	FALSE	0	5.63333333333333	0	0	0	0	0
b0676	54.1800317743579	0.0136038238204733	0.0100434225488303	2.83297572822807	144	699597	700817	1220	false	757	Inf	0.557	0.343952498735712	0.52989352989353	0.621621621621622	0.388206388206388	0.57985257985258	0	81	-0.0456917841749025	FALSE	TRUE	FALSE	FALSE	FALSE	0	4.4	4.0063	0	67.3722	0	0
b0677	33.0964798852181	0.00460400779628004	0.0055643474015934	2.47319338710255	372	700826	701974	1148	false	757	Inf	0.581	0.343916277135909	0.517841601392515	0.600522193211488	0.404699738903394	0.548302872062663	0	266	-0.123816514768038	FALSE	TRUE	FALSE	FALSE	FALSE	0	3	4.742416667	0	0	0	0
b0678	0	0	0.00130437531204818	0	618	702034	702834	800	false	757	Inf	0.631	0.35358511798487	0.488139825218477	0.569288389513109	0.367041198501873	0.528089887640449	0	181	-0.429499915895574	FALSE	TRUE	FALSE	FALSE	FALSE	0	1.8	0	0	0	0	0
b0679	12.3819731944428	0.00291959743474265	0.00943176790611372	2.32653308898267	552	703167	705113	1946	true	758	157.163964857668	0.666	0.338911464438763	0.547508988186954	0.604006163328197	0.423728813559322	0.614791987673344	0	95	-0.417640918013895	FALSE	FALSE	TRUE	FALSE	TRUE	5.29109	7.23333333333333	6.67596	0.0945448978437115	21.6357	7.89873	0
b0680	30.6389668778118	0.0188951746247654	0.0246681615605636	3.93489152748592	144	705316	706980	1664	true	440	54.3099252215662	0.703	0.364375748356389	0.524924924924925	0.585585585585586	0.383783783783784	0.605405405405405	0.214	1309	0.492598657919864	FALSE	TRUE	FALSE	FALSE	FALSE	8.7973	42.6333333333333	4.200894	0.532347658836537	6.14179	2.7322	0
b0681	0	0	0.015075335309974	0	Inf	707557	708963	1406	true	169	Inf	0.613	0.335450613483544	0.512437810945274	0.518123667377399	0.430703624733476	0.588486140724947	0	0	0.643322988620012	FALSE	FALSE	FALSE	FALSE	FALSE	0	0.133333333333333	0	0	0	0	0
b0682	1.32630559603323	0.000974072885898644	0.0293770270987907	0.413642523672721	294	709013	709339	326	true	169	Inf	0.508	0.339567153819851	0.480122324159021	0.577981651376147	0.36697247706422	0.495412844036697	0	0	-0.074170972997937	FALSE	FALSE	FALSE	FALSE	FALSE	0	0.133333333333333	0	0	0	0	0
b0683	26.2402922285346	0.0224392546875929	0.034205799984486	4.6729408384287	144	709423	709869	446	false	362	Inf	0.598	0.350732615704444	0.478747203579418	0.644295302013423	0.315436241610738	0.476510067114094	0.215	4381	0.318359424504603	FALSE	TRUE	FALSE	FALSE	FALSE	0	29.7	0	0	0	0	0
b4637	0	0	0.0344281050367271	0	Inf	709862	709948	86	false	362	Inf	0	0.269659534369701	0.402298850574713	0.413793103448276	0.448275862068966	0.344827586206897	0	0	0	FALSE	FALSE	FALSE	FALSE	FALSE	0	10.7666666666667	0	0	0	0	0
b0684	24.414805146187	0.0201382293049819	0.0329934712718804	4.71671471027506	162	710158	710688	530	false	362	Inf	0.694	0.371147845017369	0.489642184557439	0.610169491525424	0.350282485875706	0.508474576271186	0.224	7831	-0.438871284295702	FALSE	TRUE	FALSE	FALSE	FALSE	0	21.7666666666667	0	0	0	0	0
b0685	8.90377405637154	0.00703382485114727	0.0315992962382681	2.68250180844651	264	710828	711121	293	false	1422	32.907393892181	0.48	0.308128159518193	0.537414965986395	0.663265306122449	0.36734693877551	0.581632653061224	0.291	197	-0.491413496016376	FALSE	TRUE	FALSE	FALSE	TRUE	0	2.56666666666667	0	0	0	0	0
b0686	14.0532570347065	0.00972098150310478	0.0276689780286448	2.52925773550652	180	711261	712025	764	false	1423	54.3646215331574	0.525	0.317530892200844	0.508496732026144	0.662745098039216	0.36078431372549	0.501960784313725	0	351	-0.167784055504724	FALSE	TRUE	FALSE	FALSE	FALSE	0	0.966666666666667	4.664765	0	0	0	0
b0687	25.9919406919473	0.019729166775684	0.0303619756747081	4.27934784095013	150	712210	712755	545	true	1110	20.9680379952871	0.484	0.29857352680495	0.496336996336996	0.538461538461538	0.401098901098901	0.549450549450549	0.248	1887	-0.311595418050633	FALSE	TRUE	FALSE	FALSE	FALSE	0	12.4333333333333	4.911721667	0	11.2735	0	0
b0688	13.892274949138	0.00841309120886109	0.0242237970085183	3.64546565513948	300	712781	714421	1640	true	1110	139.019257540273	0.685	0.361020528652601	0.552711761121268	0.630712979890311	0.422303473491773	0.605118829981719	0.258	1050	0.163081750105412	FALSE	TRUE	FALSE	FALSE	FALSE	0	26.5666666666667	4.911721667	0	11.2735	0	0
b0689	2.80929312209139	0.000988708044385375	0.0140776772151043	0.514000021968969	360	714635	715129	494	true	1427	175.844946942468	0.283	0.242717520388473	0.454545454545455	0.472727272727273	0.442424242424242	0.448484848484848	0	0	-0.200934412860541	FALSE	FALSE	FALSE	FALSE	FALSE	0	0.4	0	0	0	0	0.888663967611336
b0691	4.44678937308723	0.00103959243223434	0.00935139800887484	0.549452194115038	366	715170	715820	650	false	1424	146.172877882168	0.369	0	0.440860215053763	0.548387096774194	0.405529953917051	0.368663594470046	0	0	-0.241689775685963	FALSE	FALSE	FALSE	FALSE	FALSE	0	0.1	0	0	0	0	1
b4636	0	0	0.00633824393399731	0	Inf	715944	716093	149	false	0	Inf	0	0	0.473333333333333	0.56	0.36	0.5	0	0	0	FALSE	FALSE	FALSE	FALSE	FALSE	0	0.0333333333333333	0	0	0	0	1
b0692	0	0	0.00343771723870097	0	330	716169	717488	1319	false	1156	Inf	0.523	0.315213230590682	0.506060606060606	0.502272727272727	0.438636363636364	0.577272727272727	0	0	0.115512403504274	FALSE	FALSE	TRUE	FALSE	FALSE	0	0.233333333333333	0	0	0	0	0.212282031842305
b0693	0	0	0.00395279876907906	0	474	717485	719683	2198	false	1156	Inf	0.535	0.31902208367102	0.493406093678945	0.615279672578445	0.375170532060027	0.489768076398363	0	0	0.412273615657618	FALSE	TRUE	FALSE	FALSE	FALSE	0	0.366666666666667	0	0	0	0	0.200181983621474
b4590	0	0	0.00743012207700906	0	Inf	719806	720063	257	true	0	Inf	0	0.233004165070943	0.441860465116279	0.523255813953488	0.372093023255814	0.430232558139535	0	0	0	FALSE	FALSE	FALSE	FALSE	FALSE	0	0	0	0	0	0	1
b0694	10.9423046503733	0.00286531221085097	0.0104742549303934	1.68801192237453	408	720279	720956	677	false	580	185.61219142592	0.454	0.30713446345006	0.566371681415929	0.699115044247788	0.398230088495575	0.601769911504425	0	0	-0.478741218631958	FALSE	TRUE	FALSE	FALSE	FALSE	0	0.633333333333333	0	0	0	0	0.288035450516987
b0695	14.4602570519793	0.0035602528106757	0.00984838042056344	1.85086996438871	360	720953	723637	2684	false	580	247.482155901539	0.426	0.296852605361538	0.575791433891992	0.688268156424581	0.427932960893855	0.611173184357542	0	0	-0.598674978857419	FALSE	FALSE	TRUE	FALSE	TRUE	0	0.866666666666667	0	0	0	0	0
b0696	8.29935070919202	0.00157350076240148	0.00758372946287825	1.39007692790454	612	723630	724202	572	false	581	Inf	0.445	0.313406583535483	0.535776614310646	0.607329842931937	0.460732984293194	0.539267015706806	0	0	-0.113501949759755	FALSE	FALSE	TRUE	FALSE	FALSE	0	0	0	0	0	0	0
b0697	0	0	0.00043834994331409	0	456	724211	726259	2048	false	581	Inf	0.561	0.336097191783248	0.562225475841874	0.616398243045388	0.443631039531479	0.626647144948756	0	0	-0.224495267662533	FALSE	FALSE	TRUE	FALSE	FALSE	0	0.233333333333333	0	0	0	0	0
b0698	0	0	0	0	540	726282	727955	1673	false	581	Inf	0.482	0.307737806732182	0.554958183990442	0.580645161290323	0.433691756272401	0.650537634408602	0	0	-0.000907270179997255	FALSE	FALSE	TRUE	FALSE	FALSE	0	0.433333333333333	0	0	0	0	0
b4513	0	0	0.00890415757007487	0	Inf	727955	728044	89	false	581	Inf	0.417	0.298844513646483	0.488888888888889	0.566666666666667	0.333333333333333	0.566666666666667	0	0	0	FALSE	FALSE	FALSE	FALSE	FALSE	0	0	0	0	0	0	0
b0699	8.56454957292698	0.00320288763649855	0.0149588141640189	1.77598532773001	384	728357	728563	206	true	1420	24.0526367727706	0.519	0.309901748974349	0.502415458937198	0.536231884057971	0.434782608695652	0.536231884057971	0	0	-0.535100901465873	FALSE	FALSE	FALSE	FALSE	FALSE	0	0.366666666666667	0	0	0	0	0.349514563106796
b0700	0	0	0.00411392782578494	0	Inf	728806	732999	4193	true	988	Inf	0.438	0.309686000850766	0.591559370529328	0.622317596566524	0.48068669527897	0.671673819742489	0	0	-0.462425058157182	FALSE	FALSE	FALSE	FALSE	FALSE	0	0.6	0	0	0	0	0.119246362985929
b0702	1.12108951845343	0.000246652460863043	0.00880045551414329	0.177333807330136	498	732999	733325	326	true	988	Inf	0.18	0.196902934079172	0.311926605504587	0.321100917431193	0.311926605504587	0.302752293577982	0	0	-0.290169257980963	FALSE	FALSE	TRUE	FALSE	FALSE	0	0.0333333333333333	0	0	0	0	1
b0703	15.9230370724789	0.00195599337893635	0.00491361885306931	1.01686301173915	360	733356	734876	1520	true	1426	95.4591761032286	0.369	0	0.552268244575937	0.593688362919132	0.447731755424063	0.615384615384615	0	0	-0.4113228355123	FALSE	FALSE	FALSE	FALSE	FALSE	0	0.133333333333333	0	0	0	0	0.323026315789474
b0704	3.12702709020374	0.000484579923280407	0.00619860217774876	0.264502561753721	378	734873	735442	569	true	1426	277.421143040626	0.279	0.242536741051791	0.366666666666667	0.426315789473684	0.336842105263158	0.336842105263158	0	0	-1.36545120386308	FALSE	TRUE	FALSE	FALSE	FALSE	0	0	0	0	0	0	1
b4514	0	0	0.00540053296523625	0	Inf	735668	735907	239	true	1428	Inf	0	0	0.379166666666667	0.525	0.3	0.3125	0	0	0	FALSE	TRUE	FALSE	FALSE	FALSE	0	0	0	0	0	0	1
b0705	3.20478675207888	0.000482586060140348	0.0060233157145611	0.313542387070082	450	736048	737184	1136	true	1425	354.469762851803	0.321	0	0.412489006156552	0.485488126649077	0.343007915567282	0.408970976253298	0	0	-0.415413676074623	FALSE	FALSE	FALSE	FALSE	FALSE	0	0.0333333333333333	0	0	0	0	0.557218309859155
b0706	3.41470255152888	0.000424559584928144	0.00497331265047439	0.194990539371049	318	737315	738076	761	true	1421	222.859821175134	0.374	0.283321339025339	0.396325459317585	0.5	0.307086614173228	0.381889763779528	0	0	-1.32323786765558	FALSE	TRUE	FALSE	FALSE	FALSE	0	0.1	0	0	0	0	1
b0707	33.1085010846383	0.00614709869149985	0.00742661067716168	2.02506775263421	228	738224	738733	509	true	1429	15.3736950730205	0.413	0.254365855360372	0.503921568627451	0.647058823529412	0.347058823529412	0.517647058823529	0	0	-0.0104904518483586	FALSE	TRUE	FALSE	FALSE	FALSE	0	0.2	0	0	0	0	0.0569744597249509
b0708	11.4021880909388	0.00349283016182819	0.012253192576621	1.51347371353456	300	738730	740148	1418	true	1429	139.735790198155	0.408	0.279274936525559	0.534883720930233	0.608879492600423	0.433403805496829	0.562367864693446	0	0	-0.355552919382458	FALSE	TRUE	FALSE	FALSE	TRUE	0	0.866666666666667	0	0	0	0	0
b0709	3.35468834157998	0.00129843639992673	0.0154820510010798	1.58541690765428	846	740298	741779	1481	false	290	441.471710395155	0.539	0.328579104343631	0.524291497975709	0.544534412955466	0.408906882591093	0.619433198380567	0	0	0.0830095961261605	FALSE	FALSE	TRUE	FALSE	FALSE	0	0.7	0	0	0	0	0
b0710	29.5267177746838	0.0132219667767164	0.0179118679937434	4.01242045910993	210	742050	742793	743	true	1432	25.163650280054	0.497	0.312206345946536	0.53494623655914	0.625	0.42741935483871	0.55241935483871	0	3861	-0.421785949250493	FALSE	TRUE	FALSE	FALSE	TRUE	0	4.26666666666667	0	0	0	0	0
b0711	27.0171599719697	0.0116525072278726	0.0172520090786183	3.73787448041338	222	742816	743472	656	true	1432	49.4445147632418	0.43	0.268637130113182	0.578386605783866	0.680365296803653	0.45662100456621	0.598173515981735	0	78	-0.127594982409184	FALSE	TRUE	FALSE	FALSE	FALSE	0	2.86666666666667	0	0	0	0	0
b0712	30.3941456719312	0.0134665752285588	0.0177225908882777	3.50380664305702	180	743466	744398	932	true	1432	80.1083146298291	0.464	0.301668186781349	0.555198285101822	0.636655948553055	0.446945337620579	0.581993569131833	0	4	0.0362758610192522	FALSE	TRUE	FALSE	FALSE	FALSE	0	4.83333333333333	0	0	0	0	0
b0713	14.2845589808458	0.00677784968555532	0.0189795140183012	2.8195608814529	288	744388	745122	734	true	1432	131.49247013538	0.484	0.308413812232505	0.57687074829932	0.677551020408163	0.46530612244898	0.587755102040816	0	12	-0.0379111240206438	FALSE	TRUE	FALSE	FALSE	FALSE	0	1.36666666666667	0	0	0	0	0
b0714	16.4779316151123	0.00628019411040785	0.0152451029828237	1.96018923465481	216	745158	745949	791	true	1432	179.496067824459	0.403	0.255054030759396	0.523989898989899	0.617424242424242	0.401515151515152	0.553030303030303	0	0	0.634493518279353	FALSE	TRUE	FALSE	FALSE	TRUE	0	0.666666666666667	0	0	0	0	0
b0715	6.95534242860288	0.00170727487791958	0.00981849503713087	0.917118546464812	372	745946	746992	1046	false	7	150.387994658389	0.381	0.269008302117543	0.561604584527221	0.60458452722063	0.458452722063037	0.621776504297994	0	0	-0.379831546994664	FALSE	FALSE	TRUE	FALSE	FALSE	0	0.6	0	0	0	0	0
b0716	6.75194484085412	0.00106956829945152	0.00633635685516777	0.639362138323874	414	747144	748205	1061	false	1433	Inf	0.44	0.306185631484153	0.449152542372881	0.477401129943503	0.370056497175141	0.5	0	0	-0.0775100740398695	FALSE	FALSE	FALSE	FALSE	FALSE	0	0.0666666666666667	0	0	0	0	0.290292177191329
b0717	0	0	0.00204539905985399	0	390	748202	748930	728	false	1433	Inf	0.369	0.289659035287251	0.477366255144033	0.526748971193416	0.415637860082305	0.489711934156379	0	0	0.00919039930985655	FALSE	FALSE	FALSE	FALSE	FALSE	0	0	0	0	0	0	0
b0718	0	0	0	0	492	748945	751392	2447	false	1433	Inf	0.463	0.29835597877589	0.499591503267974	0.524509803921569	0.431372549019608	0.542892156862745	0	0	0.35060289108991	FALSE	FALSE	FALSE	FALSE	FALSE	0	0.133333333333333	0	0	0	0	0.241111565181855
b0719	0.684518871821942	0.000333624247493814	0.019495401002215	0.196544622687219	408	751452	752018	566	false	1431	826.858138320587	0.451	0.29846445140879	0.467372134038801	0.571428571428571	0.412698412698413	0.417989417989418	0	0	-0.307569181025961	FALSE	FALSE	FALSE	FALSE	FALSE	0	0	0	0	0	0	1
b0720	27.3791332029799	0.0289173687440965	0.0422473107964561	5.77168512683504	138	752408	753691	1283	false	447	46.8605046948806	0.683	0.353619568541112	0.507009345794392	0.55607476635514	0.399532710280374	0.565420560747664	0.291	7821	-0.0745738259159605	FALSE	TRUE	FALSE	TRUE	FALSE	33.5228	31.1333333333333	9.15579	0.0468435450650427	26.5472	2.66173	0.169914263445051
b0721	8.10237968211216	0.00973624054247327	0.0480660789766158	4.89302596606648	348	754400	754789	389	true	1101	48.0105864279362	0.427	0.294541566941655	0.492307692307692	0.538461538461539	0.376923076923077	0.561538461538462	0.284	353	0.00203997095283448	FALSE	FALSE	TRUE	FALSE	FALSE	0	16.4666666666667	0	0	0	0	0
b0722	8.64682848041505	0.0101046152591855	0.0467436831068051	5.34055736911734	366	754783	755130	347	true	1101	88.1409071329149	0.567	0.329848694621031	0.511494252873563	0.53448275862069	0.344827586206897	0.655172413793103	0.258	110	-0.501280654083239	FALSE	FALSE	TRUE	FALSE	FALSE	0	13.5333333333333	0	0	0	0	0
b0723	11.8815398065837	0.0131840594329841	0.0443850196106021	5.37039749011264	282	755130	756896	1766	true	1101	236.774840844221	0.683	0.352888922745131	0.5631013016412	0.648556876061121	0.439728353140917	0.601018675721562	0.257	1770	-0.271994146194368	FALSE	FALSE	FALSE	FALSE	FALSE	0	44.6	0	0	0	0	0
b0724	10.1452134241702	0.0110282009535604	0.043481395580251	4.58769159011127	288	756912	757628	716	true	1101	307.349994866529	0.479	0.311032483884394	0.516039051603905	0.548117154811716	0.414225941422594	0.585774058577406	0.257	2350	0.200404018614723	FALSE	FALSE	FALSE	FALSE	FALSE	0	27.0666666666667	0	0	0	0	0
b0726	0	0	0.0394147780261614	0	Inf	757929	760730	2801	true	1101	Inf	0.653	0.348312376514444	0.556745182012848	0.633832976445396	0.392933618843683	0.643468950749465	0.249	1356	-0.0436907727943705	FALSE	TRUE	FALSE	FALSE	FALSE	0	86.1333333333333	4.736873333	0	9.00672	0	0
b0727	3.77916639409011	0.00362148200122787	0.0383310140235283	5.48773977025695	1050	760745	761962	1217	true	1101	Inf	0.717	0.385441348296457	0.559113300492611	0.66256157635468	0.411330049261084	0.603448275862069	0.226	4783	0.466044904412804	FALSE	TRUE	FALSE	FALSE	FALSE	0	71.7333333333333	4.736873333	0	9.00672	0	0
b0728	0	0	0.0371923327944115	0	Inf	762237	763403	1166	true	1101	Inf	0.718	0.394224184013714	0.543273350471294	0.681233933161954	0.390745501285347	0.557840616966581	0.251	7068	0.299071690936028	FALSE	TRUE	FALSE	FALSE	FALSE	0	71.7	4.736873333	0	9.00672	0	0
b0729	0	0	0.0346586630729631	0	Inf	763403	764272	869	true	1101	Inf	0.75	0.370607758886742	0.537931034482759	0.582758620689655	0.455172413793103	0.575862068965517	0.251	6765	0.144569782713491	FALSE	TRUE	FALSE	FALSE	FALSE	0	24.6666666666667	4.736873333	0	9.00672	0	0
b0730	6.76234517108295	0.00387253932297239	0.0229064871727169	1.37631292507398	246	764376	765098	722	false	0	106.767694007607	0.401	0.281466380624409	0.481327800829876	0.593360995850622	0.33195020746888	0.518672199170125	0	0	-0.0914809566421866	FALSE	TRUE	FALSE	FALSE	FALSE	0	0.8	6.224005	0	0	0	0
b0731	0	0	0	0	678	765207	767183	1976	true	711	Inf	0.433	0.299933925313837	0.545776428932726	0.603945371775417	0.459787556904401	0.573596358118361	0	0	-0.290647757525299	FALSE	FALSE	TRUE	FALSE	FALSE	0	0.2	0	0	0	0	0
b0732	0	0	0	0	528	767201	769834	2633	true	711	Inf	0.43	0.302086661947431	0.493545937737282	0.569476082004556	0.378132118451025	0.533029612756264	0	0	-0.0805673418268711	FALSE	TRUE	FALSE	FALSE	FALSE	0	0.866666666666667	0	0	0	0	0
b0733	40.7224533276579	0.0114350236622812	0.0112321559511885	3.66811041557858	222	770681	772249	1568	true	223	38.5045563778704	0.627	0.339708104166339	0.52899936265137	0.562141491395794	0.401529636711281	0.623326959847036	0.248	191	0.561027787500617	FALSE	FALSE	TRUE	FALSE	FALSE	8.58004	20.1666666666667	9.395461667	0.11552977094553	9.02965	7.52864	0
b0734	30.4626971908374	0.0102170611618013	0.0134158326136327	3.45429526475237	234	772265	773404	1139	true	223	75.8945482379014	0.655	0.353015877968374	0.53859649122807	0.552631578947368	0.41578947368421	0.647368421052632	0.26	20	0.628587882092933	FALSE	FALSE	TRUE	FALSE	FALSE	8.58004	14.7666666666667	9.395461667	0.0845945264939994	9.02965	7.52864	0
b4515	0	0	0.0205637607632262	0	Inf	773419	773532	113	true	1435	Inf	0.438	0.305279388751897	0.517543859649123	0.578947368421053	0.447368421052632	0.526315789473684	0	0	0	FALSE	FALSE	FALSE	FALSE	FALSE	0	2.06666666666667	0	0	0	0	0
b0735	4.61434836936236	0.0026331418471761	0.0228256874982325	1.66520037815188	438	773532	773825	293	true	1435	63.4975898103872	0.394	0.26558386336126	0.496598639455782	0.530612244897959	0.387755102040816	0.571428571428571	0.346	0	-0.247781643051336	FALSE	FALSE	FALSE	FALSE	FALSE	0	2.46666666666667	0	0	0	0	0
b0736	23.3338708959419	0.0159705436267748	0.0273774440563179	3.46408503537369	150	773975	774379	404	true	1430	17.3138868300785	0.418	0.26778023768903	0.496296296296296	0.607407407407407	0.37037037037037	0.511111111111111	0.278	79	-0.101339216992974	FALSE	FALSE	FALSE	FALSE	FALSE	28.3301	8.33333333333333	4.532025	0.0299542979561417	0	1.39495	0
b0737	14.2627195129204	0.0094212627689005	0.0264220656106037	3.34834707615143	246	774376	775068	692	true	1430	65.8319832122677	0.505	0.323406455205564	0.505050505050505	0.558441558441558	0.385281385281385	0.571428571428571	0.278	101	0.367759204077757	FALSE	FALSE	TRUE	FALSE	FALSE	28.3301	18.3333333333333	4.532025	0.0658994555035118	0	1.39495	0
b0738	13.238383278064	0.00860419646110894	0.0259977257959167	3.35587646158786	270	775072	775500	428	true	1430	98.1622150094687	0.491	0.300010444624058	0.517482517482518	0.615384615384615	0.370629370629371	0.566433566433566	0.315	117	0.240394378587254	FALSE	FALSE	TRUE	FALSE	FALSE	28.3301	4.26666666666667	4.532025	0.0153366005535446	0	1.39495	0
b0739	20.411782085064	0.0132630044902006	0.0259908800415925	3.33603382524658	174	775565	776830	1265	true	1430	160.136225643535	0.54	0.346322425522177	0.522906793048973	0.656398104265403	0.476303317535545	0.436018957345972	0.368	94	-0.831150121433078	FALSE	FALSE	TRUE	FALSE	FALSE	28.3301	18.1666666666667	4.532025	0.065300369544389	0	1.39495	0
b0740	16.7029078308592	0.01262026349008	0.0302229135618256	4.81301146270215	264	776963	778255	1292	true	1212	77.3518008411076	0.594	0.327997093365713	0.531322505800464	0.624129930394432	0.473317865429234	0.496519721577726	0.409	1142	0.151860562742211	FALSE	FALSE	FALSE	FALSE	FALSE	27.8328	48.4666666666667	7.28448	0.110376742170073	12.7139	2.69714	0
b0741	13.1473834106922	0.0106612899932058	0.0324362336144711	5.6347747417453	366	778290	778811	521	true	1212	116.979457822366	0.768	0.412255311417276	0.513409961685824	0.597701149425287	0.373563218390805	0.568965517241379	0.175	21360	0.275818994179513	FALSE	FALSE	FALSE	FALSE	FALSE	27.8328	71.4666666666667	7.28448	0.162756351590534	12.7139	2.69714	0
b0742	17.4807000293044	0.0175683820729943	0.0402006373738875	4.72311173781912	186	778821	779612	791	true	1212	162.229361926548	0.503	0.319999746093434	0.494949494949495	0.571969696969697	0.412878787878788	0.5	0.313	1779	0.31340582983194	FALSE	FALSE	FALSE	FALSE	FALSE	27.8328	41.4666666666667	7.28448	0.0944351219116716	12.7139	2.69714	0
b0743	0	0	0.0511722988136107	0	Inf	779777	779852	75	true	633	Inf	0	0	0.5	0.56	0.48	0.48	0	0	0	TRUE	TRUE	FALSE	FALSE	FALSE	0	46.7	7.04554	0	0	0	0
b0744	0	0	0.0523820596657838	0	Inf	779988	780063	75	true	633	Inf	0	0	0.618421052631579	0.64	0.56	0.68	0	0	0	TRUE	TRUE	FALSE	FALSE	FALSE	0	7.26666666666667	7.04554	0	0	0	0
b0745	0	0	0.0509156322057205	0	Inf	780066	780141	75	true	633	Inf	0	0	0.5	0.56	0.48	0.48	0	0	0	TRUE	TRUE	FALSE	FALSE	FALSE	0	3.43333333333333	7.04554	0	0	0	0
b0746	0	0	0.0516956646003836	0	Inf	780291	780366	75	true	1283	Inf	0	0	0.618421052631579	0.64	0.56	0.68	0	0	0	TRUE	TRUE	FALSE	FALSE	FALSE	0	6	0	0	0	0	0
b0747	0	0	0.0505176735563533	0	Inf	780370	780445	75	true	1283	Inf	0	0	0.5	0.56	0.48	0.48	0	0	0	TRUE	TRUE	FALSE	FALSE	FALSE	0	6.96666666666667	0	0	0	0	0
b0748	0	0	0.0488860430939478	0	Inf	780592	780667	75	true	634	Inf	0	0	0.5	0.56	0.48	0.48	0	0	0	TRUE	TRUE	FALSE	FALSE	FALSE	0	7.33333333333333	0	0	0	0	0
b0749	0	0	0.0490303449067225	0	Inf	780800	780875	75	true	632	Inf	0	0	0.5	0.56	0.48	0.48	0	0	0	TRUE	TRUE	FALSE	FALSE	FALSE	0	3.73333333333333	0	0	0	0	0
b0750	27.4551399116326	0.0139792351441705	0.0203666565738353	4.00021279286133	198	781308	782351	1043	true	753	37.9892436664687	0.426	0.282631595142478	0.501915708812261	0.617816091954023	0.425287356321839	0.46264367816092	0.265	351	1.53948707447537	FALSE	TRUE	FALSE	TRUE	FALSE	0	2.33333333333333	0	0	0	0	0
b0751	68.2158848598991	0.0127730187746414	0.00748976212849807	3.32335336007106	180	782389	783108	719	true	753	48.5293107120941	0.437	0.286904026679757	0.481944444444444	0.475	0.358333333333333	0.6125	0.271	1	1.10701079330172	FALSE	FALSE	TRUE	FALSE	FALSE	0	1.2	0	0	0	0	0
b0752	0	0	0.0031177006404119	0	192	783105	784046	941	false	2286	Inf	0.404	0.262842888545853	0.530785562632696	0.636942675159236	0.39171974522293	0.563694267515924	0	0	-0.0319550761990097	FALSE	FALSE	TRUE	FALSE	FALSE	0	0.866666666666667	0	0	0	0	0
b0753	16.3727416770815	0.00233339158909415	0.00570067404742705	2.2229727328749	660	784160	784540	380	false	1434	23.2093077320045	0.507	0.347964303489026	0.503937007874016	0.551181102362205	0.456692913385827	0.503937007874016	0	32	0.131590546339812	FALSE	FALSE	FALSE	FALSE	FALSE	0	0.333333333333333	37.8494	0	0	0	0
b0754	49.7707458857254	0.0228497198856131	0.0183639762506887	5.15400102061652	156	784856	785908	1052	true	86	21.1369144922082	0.555	0.330348111569185	0.521367521367521	0.601139601139601	0.396011396011396	0.566951566951567	0.274	6517	0.600571607939392	FALSE	TRUE	FALSE	FALSE	FALSE	0	16.9666666666667	3.581336667	0	0	0	0
b0755	39.8660918350289	0.0184939725106111	0.018556092819072	4.65177538800982	174	786066	786818	752	false	0	18.8631482391571	0.686	0.371686116034776	0.50996015936255	0.617529880478088	0.366533864541833	0.545816733067729	0.197	10907	0.825054132440219	FALSE	TRUE	FALSE	FALSE	FALSE	0	64.5333333333333	7.115965	0	0	0	0
b0756	50.0746924928968	0.0206783232186458	0.0165179831880778	4.30622952428389	144	787020	788060	1040	false	410	51.095716541266	0.538	0.323243219994035	0.556195965417867	0.628242074927954	0.429394812680115	0.610951008645533	0.288	854	0.153247046637189	FALSE	TRUE	FALSE	FALSE	FALSE	0	0.633333333333333	0	0	0	0	0
b0757	21.7813146805669	0.00670194519303496	0.0123076963742953	2.72997173795361	282	788054	789202	1148	false	410	88.4619961220321	0.575	0.346077722427888	0.529155787641427	0.634464751958224	0.39686684073107	0.556135770234987	0	423	0.254904818915067	FALSE	TRUE	FALSE	FALSE	FALSE	0	0	0	0	0	0	0
b0758	27.9931534992426	0.00621638285639726	0.00888271892134691	2.47837263491174	276	789206	790252	1046	false	410	141.16772196255	0.505	0.303897129540476	0.557784145176695	0.621776504297994	0.441260744985673	0.610315186246418	0	27	0.157605787918738	FALSE	TRUE	FALSE	FALSE	FALSE	0	0	0	0	0	0	0
b0759	19.8842499679881	0.00740632116047888	0.0148988695523389	2.88867170359889	270	790262	791278	1016	false	410	161.936696233286	0.593	0.34466407363895	0.543756145526057	0.616519174041298	0.398230088495575	0.616519174041298	0	529	0.22217559369245	FALSE	TRUE	FALSE	FALSE	FALSE	0	0	0	0	0	0	0
b0760	23.6214160626954	0.0115032510122433	0.0194793588694456	2.99297829101896	180	791539	793011	1472	false	719	95.4866488021712	0.416	0.278383967280274	0.526816021724372	0.637474541751528	0.397148676171079	0.545824847250509	0	189	0.11724724874367	FALSE	FALSE	FALSE	FALSE	TRUE	0	0	0	0	0	0	0
b0761	8.25246262053425	0.00445297925653075	0.021583759715315	2.31497199672023	360	793079	793867	788	false	719	157.802980562005	0.448	0.310897119894415	0.525982256020279	0.631178707224335	0.395437262357414	0.551330798479087	0	170	-0.0200939116114185	FALSE	FALSE	FALSE	FALSE	FALSE	0	0	0	0	0	0	0
b0762	0	0	0.0233038231107811	0	Inf	793996	794145	149	true	0	Inf	0.442	0.360764384727596	0.413333333333333	0.54	0.26	0.44	0	0	-0.15986993525404	FALSE	FALSE	FALSE	FALSE	TRUE	0	0	0	0	0	0	0
b0763	7.11672757995844	0.0034639721720128	0.0194694661730078	2.07067903576446	414	794312	795085	773	true	0	108.617337296549	0.598	0.341701612310858	0.509043927648579	0.616279069767442	0.430232558139535	0.48062015503876	0	638	-0.0566596805669803	FALSE	FALSE	FALSE	FALSE	FALSE	0	0	0	0	0	0	0
b0764	4.84446760293984	0.00205259010864105	0.016947910704536	1.67117803115386	564	795085	795774	689	true	0	142.224090750836	0.412	0.287615601571294	0.540579710144928	0.573913043478261	0.482608695652174	0.565217391304348	0	0	-0.00749963038204093	FALSE	FALSE	TRUE	FALSE	FALSE	0	0	0	0	0	0	0
b0765	6.39545536514752	0.00227734134222353	0.0142434976851472	1.47961804036877	450	795777	796835	1058	true	0	165.429971689842	0.457	0.333718922568582	0.535410764872521	0.623229461756374	0.388101983002833	0.594900849858357	0	23	0.297838030611631	FALSE	FALSE	FALSE	FALSE	FALSE	0	0	0	0	0	0	0
b0766	15.6251358601491	0.00480933205577838	0.0123117830112294	2.70838118600558	390	796836	797654	818	false	1436	52.3515448007244	0.524	0.312382269983464	0.515262515262515	0.604395604395604	0.388278388278388	0.553113553113553	0	332	-0.121813316512526	FALSE	TRUE	FALSE	FALSE	FALSE	0	0	0	0	0	0	0
b0767	62.3994752635023	0.00781253811547448	0.00500807936764434	3.65574730055413	324	797809	798804	995	true	853	15.9456469112646	0.563	0.313965531242766	0.551204819277108	0.650602409638554	0.400602409638554	0.602409638554217	0.312	776	0.0693558500624576	FALSE	TRUE	FALSE	FALSE	FALSE	0	0	0	0	0	0	0
b0768	0	0	0.00201686358751392	0	606	798845	799798	953	false	1439	Inf	0.299	0.260720197592029	0.447589098532495	0.509433962264151	0.367924528301887	0.465408805031447	0	0	-0.286033012375535	FALSE	TRUE	FALSE	FALSE	FALSE	0	0	0	0	0	0	0.634837355718783
b0769	0	0	0	0	348	799982	801034	1052	true	1440	Inf	0.428	0.282910448574152	0.488129154795821	0.572649572649573	0.452991452991453	0.438746438746439	0	0	-0.392273589499235	FALSE	FALSE	FALSE	FALSE	FALSE	0	0	0	0	0	0	1
b0770	0	0	0	0	Inf	801110	802543	1433	true	1441	Inf	0.537	0.330573335226447	0.497907949790795	0.49581589958159	0.405857740585774	0.592050209205021	0	0	0.141339861962704	FALSE	FALSE	TRUE	FALSE	FALSE	0	0	0	0	0	0	0.660851360781577
b0771	0	0	0.00387438047082526	0	Inf	802726	804987	2261	true	1442	Inf	0.57	0.327519167095458	0.514588859416446	0.561007957559682	0.417771883289125	0.564986737400531	0	0	-0.0456102159792948	FALSE	TRUE	FALSE	FALSE	FALSE	0	0.333333333333333	0	0	0	0	0.206988058381247
b0772	16.5655285017638	0.00725060838593193	0.017507701936971	4.02042643138383	384	805221	806504	1283	false	1438	77.4499889854644	0.596	0.331641693072789	0.533489096573209	0.591121495327103	0.457943925233645	0.551401869158878	0.285	1160	0.125814854806533	FALSE	FALSE	FALSE	FALSE	FALSE	37.2471	27.2666666666667	4.354545	0.077580941639419	22.1671	1.9219	0
b0773	15.0154401466574	0.00594589773146466	0.0158394230828812	2.78228397223669	324	806656	807132	476	false	1437	31.7007024336855	0.54	0.30308204757733	0.524109014675052	0.60377358490566	0.452830188679245	0.515723270440252	0.343	47	-0.387299446627683	FALSE	TRUE	FALSE	FALSE	FALSE	0	1.7	5.46356	0	0	0	0
b0774	67.6888427844627	0.0142414479304068	0.00841583182372018	2.71920770808355	132	807191	808480	1289	false	0	19.0430201932168	0.523	0.306611121200132	0.562790697674419	0.623255813953488	0.43953488372093	0.625581395348837	0.298	119	-0.0207620237004349	FALSE	TRUE	FALSE	TRUE	FALSE	0	0.366666666666667	0	0	0	0	0
b0775	100.0632724227	0.017449553124459	0.00697540774031308	4.08698116718241	162	808567	809607	1040	true	0	10.3934238289419	0.509	0.337407384684795	0.5552353506244	0.610951008645533	0.406340057636888	0.648414985590778	0.247	346	-0.1859492369557	FALSE	FALSE	FALSE	TRUE	FALSE	0	0.333333333333333	0	0	0	0	0
b0776	70.968334525283	0.0131254547154742	0.0073979217933024	3.07420401257476	162	809604	810758	1154	true	0	16.2607733113545	0.465	0.288235619659627	0.58008658008658	0.672727272727273	0.472727272727273	0.594805194805195	0.25	32	-0.0260367271750201	FALSE	TRUE	FALSE	TRUE	FALSE	0	0.333333333333333	0	0	0	0	0
b0777	81.6096918139407	0.0160373640873546	0.00786051937258515	2.92329126441705	126	810745	811500	755	true	0	9.25135217666671	0.387	0.257158206739265	0.564814814814815	0.686507936507937	0.444444444444444	0.563492063492063	0.257	0	0.265133180852196	FALSE	TRUE	FALSE	TRUE	FALSE	0	0.433333333333333	0	0	0	0	0
b0778	66.2945411684559	0.0146614631090437	0.00884625663026378	2.79940380309036	132	811493	812170	677	true	0	10.2120021960742	0.399	0.290295977388894	0.536873156342183	0.597345132743363	0.47787610619469	0.535398230088496	0.285	285	-0.462381597832588	FALSE	TRUE	FALSE	TRUE	FALSE	0	0.366666666666667	0	0	0	0	0
b0779	0	0	0.0124081909092872	0	Inf	812749	814770	2021	true	1275	Inf	0.515	0.323080104214016	0.535608308605341	0.63946587537092	0.36053412462908	0.606824925816024	0	42	-0.463338148740785	FALSE	TRUE	FALSE	FALSE	TRUE	6.57425	6.66666666666667	4.919825	0.0951343334870971	59.3824	3.69821	0
b0780	0	0	0.0213167458887948	0	Inf	814962	815870	908	false	1443	Inf	0.401	0.297490167237039	0.513751375137514	0.607260726072607	0.389438943894389	0.544554455445545	0	4	0.0878040118839625	FALSE	TRUE	FALSE	FALSE	FALSE	0	2.9	4.02635	0	0	0	0
b0781	18.5367972376313	0.0120536089401974	0.0260101219982652	3.34484934456366	192	816267	817256	989	true	0	53.3533375437826	0.532	0.333666631693373	0.541414141414141	0.615151515151515	0.4	0.609090909090909	0.331	0	0.494008097090108	FALSE	TRUE	FALSE	FALSE	FALSE	0	1.73333333333333	0	0	0	0	0
b0782	49.242671548417	0.0227069739990075	0.0184449570139031	4.335582942625	132	817278	817790	512	true	0	10.3974862431374	0.57	0.335817903612352	0.52046783625731	0.596491228070175	0.450292397660819	0.514619883040936	0.268	1782	0.0846956678142536	FALSE	TRUE	FALSE	FALSE	FALSE	0	0.666666666666667	0	0	0	0	0
b0783	42.9997329165121	0.0183493666268713	0.0170692842790426	3.82122783772394	144	817793	818278	485	true	0	11.2791398249304	0.557	0.321088495758404	0.559670781893004	0.623456790123457	0.425925925925926	0.62962962962963	0.302	187	0.0685134778490717	FALSE	TRUE	FALSE	FALSE	FALSE	0	0.633333333333333	0	0	0	0	0
b0784	27.1683760855253	0.0123652136281415	0.018205303974321	3.85946010775706	216	818271	818516	245	true	0	9.01783747503886	0.567	0.309454294841534	0.556910569105691	0.695121951219512	0.402439024390244	0.573170731707317	0.293	1027	0.11940607462696	FALSE	TRUE	FALSE	FALSE	FALSE	0	0.2	0	0	0	0	0
b0785	31.5616431779324	0.0147498250954521	0.0186933551112004	3.07162875985933	144	818518	818970	452	true	0	14.3211808539815	0.577	0.33205445929029	0.567328918322296	0.655629139072848	0.450331125827815	0.596026490066225	0.305	349	-0.0153843616987448	FALSE	TRUE	FALSE	FALSE	FALSE	0	0.133333333333333	0	0	0	0	0
b0786	20.135705097132	0.00790014698223864	0.0156938074810479	3.4232024566632	300	819107	819811	704	true	1444	34.962768703852	0.422	0.313002583253837	0.486524822695035	0.451063829787234	0.391489361702128	0.617021276595745	0.368	30	0.127340261853213	FALSE	FALSE	TRUE	FALSE	FALSE	0	2.96666666666667	4.477165	0	0	0	0.598011363636364
b0787	0	0	0.00691011242410388	0	Inf	820016	820729	713	true	1445	Inf	0.26	0.224566537359133	0.42296918767507	0.42436974789916	0.390756302521008	0.453781512605042	0	0	-0.435573909687719	FALSE	FALSE	TRUE	FALSE	FALSE	0	0.0333333333333333	0	0	0	0	1
b0788	0	0	0.000322971612333895	0	330	820765	821721	956	false	0	Inf	0.473	0.314553766753494	0.523510971786834	0.526645768025078	0.373040752351097	0.670846394984326	0	0	-0.417871825808874	FALSE	FALSE	TRUE	FALSE	FALSE	0	0.1	0	0	0	0	0.0115062761506276
b0789	0	0	0	0	366	821721	822962	1241	false	0	Inf	0.452	0.307332884830901	0.544283413848631	0.64975845410628	0.386473429951691	0.596618357487923	0	0	-0.0866676202738308	FALSE	FALSE	FALSE	FALSE	FALSE	0	0.133333333333333	0	0	0	0	0
b0790	0	0	0.00248955012864442	0	318	822959	823720	761	false	0	Inf	0.419	0.260205211502446	0.55511811023622	0.653543307086614	0.409448818897638	0.602362204724409	0	0	-0.0451005440611869	FALSE	TRUE	FALSE	FALSE	FALSE	0	0.1	0	0	0	0	0
b0791	17.4621611681693	0.00420820959334044	0.00963960772739018	1.78702688631682	294	823853	824263	410	true	1446	23.4793389003512	0.462	0.32184681408828	0.545012165450122	0.627737226277372	0.37956204379562	0.627737226277372	0	0	-0.347066683349368	FALSE	FALSE	TRUE	FALSE	FALSE	0	1.83333333333333	0	0	0	0	0
b0792	30.30525513586	0.00416618931720147	0.00549896616745081	1.26429778074332	210	824225	825331	1106	false	1450	45.7998169621582	0.454	0.315903053454476	0.523035230352303	0.528455284552846	0.376693766937669	0.663956639566396	0	0	-0.172178406396613	FALSE	FALSE	TRUE	FALSE	TRUE	0	0.233333333333333	0	0	0	0	0
b0793	0	0	0.00154824865015723	0	258	825342	826475	1133	false	1450	Inf	0.506	0.311594099679138	0.551146384479718	0.555555555555556	0.391534391534392	0.706349206349206	0	0	-0.596073823440095	FALSE	FALSE	TRUE	FALSE	FALSE	0	0.9	0	0	0	0	0
b0794	0	0	0.00164121229470129	0	294	826468	828204	1736	false	1450	Inf	0.474	0.333258604568287	0.555555555555556	0.604490500863558	0.404145077720207	0.658031088082902	0	0	-0.122449319702314	FALSE	FALSE	FALSE	FALSE	FALSE	0	2.03333333333333	0	0	0	0	0
b0795	0	0	0.00310583316498796	0	402	828197	829195	998	false	1450	Inf	0.526	0.333147283428577	0.570570570570571	0.681681681681682	0.42042042042042	0.60960960960961	0	39	0.0324260677544803	FALSE	FALSE	FALSE	FALSE	FALSE	0	1.16666666666667	0	0	0	0	0
b0796	14.6507135728164	0.00346703357154927	0.00946584220438832	1.74238559707003	348	829195	829866	671	false	1450	Inf	0.462	0.31662755021829	0.541666666666667	0.571428571428571	0.40625	0.647321428571429	0	13	0.811187586409581	FALSE	TRUE	FALSE	FALSE	FALSE	0	1.26666666666667	0	0	0	0	0
b0797	11.9990442068787	0.00417818283912403	0.0139283855183359	1.70194185990442	282	830095	831459	1364	true	985	113.675720872673	0.628	0.366986149440396	0.567032967032967	0.694505494505494	0.430769230769231	0.575824175824176	0.374	27	-0.260566902826168	FALSE	TRUE	FALSE	FALSE	FALSE	17.9619	18.1333333333333	5.5590175	0.0838321000994574	11.6427	2.00932	0
b0798	6.27107299668844	0.00175070051984818	0.0111668323476552	0.970754765502392	384	831691	832173	482	false	1447	76.8608498505007	0.405	0.272236230242588	0.503105590062112	0.590062111801242	0.385093167701863	0.53416149068323	0	0	-0.552005837941353	FALSE	FALSE	FALSE	FALSE	FALSE	0	0.633333333333333	5.07	0	0	0	0
b0799	15.9086889206842	0.00257543873976066	0.00647555245463909	1.18284030513178	318	832293	834443	2150	true	0	135.1462719976	0.439	0.297689890503839	0.540678754067875	0.624825662482566	0.383542538354254	0.613668061366806	0	0	-0.201919295277285	FALSE	TRUE	FALSE	FALSE	TRUE	9.99611	6.36666666666667	3.905618333	0.0752459872101934	8.74062	1.41902	0
b0800	0	0	0.00990358814384525	0	Inf	834471	835433	962	true	1448	Inf	0.483	0.314808236747921	0.556593977154725	0.641744548286604	0.426791277258567	0.601246105919003	0	658	-0.0135001084147586	FALSE	TRUE	FALSE	FALSE	FALSE	0	5.8	7.01345	0	0	0	0
b0801	50.7732287197903	0.0123916886328271	0.00976237985668778	4.08225250811765	228	835574	836659	1085	true	1449	21.3695293239662	0.505	0.289608324941662	0.556169429097606	0.62707182320442	0.450276243093923	0.591160220994475	0.316	1058	0.304325895603279	FALSE	TRUE	FALSE	FALSE	FALSE	0	3.4	4.704406667	0	0	0	0
b0802	22.9217088529469	0.00634365240273063	0.0110701212434518	2.08981936998248	228	836888	837148	260	false	1452	11.3429588373196	0.587	0.330153057778523	0.505747126436782	0.517241379310345	0.494252873563218	0.505747126436782	0	155	-0.424672197495852	FALSE	FALSE	FALSE	FALSE	TRUE	0	0.533333333333333	0	0	0	0	0
b0803	28.1929883955707	0.00521877349998043	0.00740435661059659	1.35784881809168	180	837413	837679	266	false	1451	9.43497000984081	0.447	0.318370753106769	0.52059925093633	0.617977528089888	0.48314606741573	0.460674157303371	0	0	-0.168848480719136	FALSE	TRUE	FALSE	FALSE	FALSE	0	0.0666666666666667	0	0	0	0	0
b0804	0	0	0.00273121882201334	0	Inf	837753	838430	677	false	1459	Inf	0.448	0.316782393441286	0.529498525073746	0.606194690265487	0.389380530973451	0.592920353982301	0	4	-0.341825115709598	FALSE	TRUE	FALSE	FALSE	TRUE	0	0.366666666666667	4.28289	0	0	0	0
b0805	0	0	0	0	420	838472	840754	2282	false	358	Inf	0.523	0.325456771740875	0.538326763031099	0.536136662286465	0.473061760840999	0.605781865965834	0	215	0.113150446509401	FALSE	FALSE	FALSE	FALSE	FALSE	0	1.03333333333333	0	0	0	0	0
b0806	0	0	0.00404727594614089	0	504	841019	841279	260	false	652	Inf	0.444	0.338344756058631	0.524904214559387	0.563218390804598	0.471264367816092	0.540229885057471	0	0	-0.0988816854811994	FALSE	FALSE	FALSE	FALSE	FALSE	0	0.0333333333333333	0	0	0	0	0
b0807	17.3480623498162	0.00408196476567532	0.00941192090128398	2.22809506881856	378	841555	842481	926	true	1005	53.3777191554658	0.463	0.310532544314233	0.541531823085221	0.59546925566343	0.436893203883495	0.592233009708738	0	25	-0.223719985371227	FALSE	TRUE	FALSE	FALSE	FALSE	0	4.13333333333333	0	0	0	0	0
b0808	0	0	0.00692050692452338	0	Inf	842478	844703	2225	false	1453	Inf	0.472	0.310780965553198	0.533243486073675	0.55256064690027	0.425876010781671	0.621293800539084	0	0	0.101089495605047	FALSE	FALSE	TRUE	FALSE	TRUE	0	0.5	0	0	0	0	0
b0809	11.9710571223787	0.0081874878815133	0.0273576102688796	3.83119880872979	324	844964	845686	722	false	0	60.3121338925275	0.619	0.365900877567093	0.539419087136929	0.655601659751037	0.327800829875519	0.634854771784232	0	509	-0.136323583826284	FALSE	FALSE	FALSE	FALSE	FALSE	0	1.66666666666667	0	0	0	0	0
b0810	13.4189469696954	0.0104923652005089	0.0312762699612846	4.0014912541724	264	845683	846342	659	false	0	49.1096657202872	0.55	0.343776215200977	0.534848484848485	0.568181818181818	0.413636363636364	0.622727272727273	0	1	0.178265796179996	FALSE	FALSE	TRUE	FALSE	FALSE	0	1.73333333333333	0	0	0	0	0
b0811	13.1279743902625	0.0102992776258455	0.0313811630634648	5.08683250871133	342	846481	847227	746	false	0	56.8252174953459	0.708	0.3821436716598	0.487282463186078	0.546184738955823	0.34136546184739	0.57429718875502	0	4873	-0.316056835952084	FALSE	FALSE	FALSE	FALSE	FALSE	0	5.03333333333333	0	0	0	0	0
b0812	15.9832796396604	0.00676951870252275	0.0169415010064019	5.04282266479597	516	847631	848134	503	false	0	31.470387263442	0.666	0.381651584742617	0.490079365079365	0.571428571428571	0.339285714285714	0.55952380952381	0.355	2033	-0.410432897797781	FALSE	FALSE	FALSE	FALSE	FALSE	0	5.63333333333333	7.9216	0	0	0	0.230616302186879
b0813	4.74088019013211	0.00207931946214664	0.0175437419108345	0.918986158432614	306	848433	849320	887	false	991	187.096059049592	0.364	0.264435247177933	0.53490990990991	0.608108108108108	0.469594594594595	0.527027027027027	0	0	-0.440358315574395	FALSE	FALSE	TRUE	FALSE	FALSE	0	2.23333333333333	6.98851	0	0	0	0
b0814	10.7858759650248	0.00806530203168735	0.029910605528343	4.75142846056429	408	849673	850188	515	true	809	47.7476286274737	0.8	0.38045940608068	0.513565891472868	0.511627906976744	0.465116279069767	0.563953488372093	0.185	20497	0.51921658928533	FALSE	FALSE	FALSE	FALSE	FALSE	0	191.5	4.71675	0	0	0	0
b0815	2.52493178716121	0.00173415821117913	0.0274725554170927	1.02162679678271	408	850237	851820	1583	false	1454	626.947630050541	0.45	0.298829680653483	0.483585858585859	0.513257575757576	0.373106060606061	0.564393939393939	0	0	0.263206821857382	FALSE	FALSE	TRUE	FALSE	FALSE	0	3.66666666666667	0	0	0	0	0
b0816	3.72227297403679	0.0034895306917846	0.0374989230088648	1.66307382208564	330	851894	852163	269	true	0	72.2676713600267	0.3	0	0.507407407407407	0.577777777777778	0.477777777777778	0.466666666666667	0	0	-0.110085060979738	FALSE	FALSE	FALSE	FALSE	FALSE	0	2	0	0	0	0	0
b4416	0	0	0.0359716160839156	0	Inf	852175	852263	88	false	0	Inf	0	0	0.471910112359551	0.517241379310345	0.413793103448276	0.482758620689655	0	0	0	TRUE	FALSE	FALSE	FALSE	FALSE	0	0.433333333333333	0	0	0	0	0
b0817	7.51772698374758	0.00575097212093166	0.030599526337493	2.93997865599019	354	852406	852873	467	true	716	62.1198403466364	0.394	0.288701750918858	0.540598290598291	0.66025641025641	0.384615384615385	0.576923076923077	0.38	255	-0.368088021172237	FALSE	TRUE	FALSE	FALSE	FALSE	10.2036	2.83333333333333	3.216502	0.0398212551899111	6.82531	1.36067	0
b0818	4.48873171796348	0.00281003283093399	0.0250407732740052	1.65544574965241	408	852870	853988	1118	true	716	311.187966990488	0.38	0.281946029257481	0.522788203753351	0.560321715817694	0.407506702412869	0.600536193029491	0	0	-0.0433758469594654	FALSE	FALSE	TRUE	FALSE	FALSE	10.2036	3.4	3.216502	0.0477855062278933	6.82531	1.36067	0
b0819	11.2855774682592	0.00800356786063443	0.0283674198618353	3.53729583928669	306	854047	854967	920	false	1455	81.5199756137875	0.623	0.345177024361569	0.52985884907709	0.596091205211726	0.416938110749186	0.576547231270358	0.235	3433	-0.337588220247174	FALSE	FALSE	FALSE	FALSE	FALSE	0	13.4333333333333	5.530586667	0	0	0	0
b0820	14.361981488344	0.00731470264001353	0.0203724051474375	3.23284161072737	306	855186	856778	1592	true	1456	110.848214175185	0.619	0.367584729508693	0.527934714375392	0.5969868173258	0.342749529190207	0.644067796610169	0.288	310	-0.0544590687489421	FALSE	FALSE	FALSE	FALSE	FALSE	9.85834	29.3333333333333	2.576852	0.532389164773004	6.43407	2.54877	0
b0821	0	0	0.00518175406662342	0	Inf	857019	858284	1265	false	1457	Inf	0.447	0.296175257915043	0.55608214849921	0.637440758293839	0.431279620853081	0.599526066350711	0	17	0.149986433401269	FALSE	TRUE	FALSE	FALSE	FALSE	0	0.466666666666667	10.817925	0	24.7977	0	0
b0822	0	0	0.00355321742735811	0	330	858436	859251	815	false	1458	Inf	0.491	0.329365606707431	0.466911764705882	0.573529411764706	0.308823529411765	0.518382352941177	0	97	-0.348390431018299	FALSE	TRUE	FALSE	FALSE	FALSE	0	3.23333333333333	5.66107	0	0	0	0
b0823	0	0	0	0	456	859397	861829	2432	false	1460	Inf	0.625	0.345857205090671	0.549938347718866	0.6288532675709	0.392108508014797	0.6288532675709	0	0	0.00204550154819039	FALSE	TRUE	FALSE	FALSE	FALSE	0	0.333333333333333	0	0	0	0	0
b0824	0	0	0	0	252	861835	862734	899	false	1460	Inf	0.481	0.301010899122704	0.541111111111111	0.61	0.413333333333333	0.6	0	0	0.333402216897298	FALSE	TRUE	FALSE	FALSE	FALSE	0	0.0333333333333333	0	0	0	0	0
b0825	0	0	0.00400661869884622	0	420	862865	863527	662	true	395	Inf	0.552	0.30757729327519	0.541478129713424	0.65158371040724	0.434389140271493	0.538461538461538	0	97	0.533368323709613	FALSE	TRUE	FALSE	FALSE	FALSE	0	0	4.092565	0	0	0	0
b0826	28.9187265751146	0.00541997569485744	0.0074968386741088	1.87936058591617	240	863603	864352	749	false	0	25.900172265695	0.526	0.342778783937767	0.552	0.636	0.416	0.604	0	10	0.564335868521992	FALSE	TRUE	FALSE	FALSE	FALSE	7.40601	0.866666666666667	3.873018333	0.0139413522933503	7.21709	1.802	0
b0827	17.0462183159375	0.00515052478972225	0.0120860232909413	2.58843764439063	348	864352	865587	1235	false	0	72.4500869993744	0.528	0.324803695757272	0.563915857605178	0.650485436893204	0.45631067961165	0.58495145631068	0	676	-0.0907983401549508	FALSE	TRUE	FALSE	FALSE	FALSE	7.40601	1.93333333333333	3.873018333	0.0310999397313198	7.21709	1.802	0
b0828	35.2497533997429	0.0217152599713602	0.0246416021412719	4.3341994256529	138	865791	866756	965	true	541	27.3760780410747	0.467	0.30977375124234	0.565217391304348	0.649068322981366	0.475155279503106	0.571428571428571	0.409	24	0.0024855698387114	FALSE	FALSE	FALSE	FALSE	FALSE	0	2	4.220961667	0	8.19007	0	0
b0829	25.9901484900956	0.0147122501457094	0.0226428104499918	3.57320995817098	168	866743	868614	1871	true	541	99.3648933690444	0.429	0.281881246553726	0.540064102564103	0.66025641025641	0.403846153846154	0.556089743589744	0	1	-0.0440420545783748	FALSE	FALSE	FALSE	FALSE	FALSE	0	4.13333333333333	4.220961667	0	8.19007	0	0
b0830	16.7463288081609	0.00875957251154767	0.0209229679218502	3.18900453340859	252	868634	870172	1538	true	541	191.205918206112	0.514	0.319131701660468	0.522417153996101	0.549707602339181	0.423001949317739	0.594541910331384	0	0	-0.16329181364406	FALSE	FALSE	FALSE	FALSE	TRUE	0	1.96666666666667	4.220961667	0	8.19007	0	0
b0831	11.8640561338352	0.00638931630204062	0.0215417601871214	2.54731843977034	276	870190	871110	920	true	541	268.751067151947	0.421	0.273789641215808	0.53528773072747	0.583061889250814	0.390879478827362	0.631921824104234	0	43	-0.035049043673375	FALSE	FALSE	TRUE	FALSE	FALSE	0	0.9	4.220961667	0	8.19007	0	0
b0832	8.62564889436018	0.00560251766830668	0.025980735997589	2.2821307031514	282	871113	872024	911	true	541	374.366309686993	0.438	0.257878831377853	0.530701754385965	0.582236842105263	0.430921052631579	0.578947368421053	0	0	-0.219612441605967	FALSE	FALSE	TRUE	FALSE	FALSE	0	0.166666666666667	4.220961667	0	8.19007	0	0.275521405049396
b0833	7.63018899990499	0.00451935425742606	0.0236919649433708	2.11475667480052	324	872202	874550	2348	true	2117	307.725011795807	0.42	0.300237797061668	0.415921668795232	0.490421455938697	0.306513409961686	0.450830140485313	0	0	-0.163106328284124	FALSE	FALSE	FALSE	FALSE	FALSE	0	0.133333333333333	0	0	0	0	1
b0834	1.74947387954951	0.000775721486517711	0.0177361090230729	1.97453239772085	1764	874558	875886	1328	true	2117	1066.81036626932	0.434	0.31499737135166	0.434913468773514	0.485327313769752	0.322799097065463	0.496613995485327	0	0	-1.13605333792406	FALSE	FALSE	TRUE	FALSE	FALSE	0	0.333333333333333	0	0	0	0	1
b0835	23.3368244781049	0.00540740955823906	0.009268458205721	2.76434459272683	354	875933	877258	1325	false	1001	56.7772192503372	0.627	0.353157557905696	0.526395173453997	0.642533936651584	0.35972850678733	0.576923076923077	0	383	0.0849011416654584	FALSE	TRUE	FALSE	FALSE	FALSE	25.7669	24.5333333333333	3.3955575	0.129353720942647	17.5614	1.22724	0.08
b0836	0	0	0.00086584222843285	0	480	877471	877854	383	true	145	Inf	0.371	0.258934656206243	0.486979166666667	0.5859375	0.328125	0.546875	0	0	0.435504551028309	FALSE	TRUE	FALSE	FALSE	FALSE	0	0.0333333333333333	24.6485	0	0	0	0
b0837	0	0	0	0	294	877965	879080	1115	true	2118	Inf	0.439	0.301235394502545	0.517025089605735	0.602150537634409	0.424731182795699	0.524193548387097	0	0	-0.0973379026572445	FALSE	FALSE	FALSE	FALSE	FALSE	0	0.366666666666667	0	0	0	0	0
b0838	0	0	0.0021503612013799	0	288	879077	879703	626	false	484	Inf	0.438	0.328362845887548	0.51993620414673	0.607655502392344	0.397129186602871	0.555023923444976	0	536	0.446582135984583	FALSE	TRUE	FALSE	FALSE	FALSE	0	2.5	0	0	0	0	0
b0839	0	0	0.00484619161552419	0	Inf	879950	881152	1202	true	236	Inf	0.536	0.325772292480027	0.517040731504572	0.55860349127182	0.4214463840399	0.571072319201995	0	537	-0.059545866387138	FALSE	FALSE	TRUE	FALSE	FALSE	0	3.73333333333333	2.79404	0	0	0	0
b0840	16.3832868005904	0.00532862456618306	0.013009903643977	2.67794311901112	348	881199	881957	758	false	254	46.2666624362996	0.492	0.307249292676558	0.507246376811594	0.58102766798419	0.379446640316206	0.561264822134387	0	24	-0.227102731825831	FALSE	TRUE	FALSE	FALSE	FALSE	0	6.63333333333333	4.77548	0	0	0	0
b0841	11.6226707276788	0.00390890013666703	0.0134526744437772	2.77651552349461	492	882015	882611	596	false	0	51.2790918683309	0.396	0.267421106715436	0.515912897822446	0.552763819095477	0.407035175879397	0.587939698492462	0	0	-0.120324562910966	FALSE	FALSE	TRUE	FALSE	FALSE	0	6.86666666666667	6.12151	0	0	0	0
b0842	16.273529649618	0.00311381575191993	0.00765369485038058	1.69964169715574	378	882896	884128	1232	true	657	75.7057643010419	0.432	0.287726079373664	0.523925385239254	0.554744525547445	0.413625304136253	0.603406326034063	0	0	-0.0334943426306111	FALSE	FALSE	TRUE	FALSE	FALSE	0	4.23333333333333	4.530825	0	53.7138	0	0.0584415584415584
b0843	21.4006938070084	0.0039337916809394	0.00735264326739004	1.32997911638179	234	884169	884453	284	false	1464	13.2705977928152	0.462	0.24649666187009	0.529824561403509	0.684210526315789	0.4	0.505263157894737	0	0	-0.17973487301124	FALSE	FALSE	FALSE	FALSE	FALSE	0	1.5	0	0	0	0	0.334507042253521
b0844	0	0	0.00127046835727213	0	264	884539	885354	815	false	1465	Inf	0.495	0.343728514377878	0.455882352941176	0.573529411764706	0.3125	0.481617647058824	0	0	-0.251773618398261	FALSE	TRUE	FALSE	FALSE	FALSE	0	2.63333333333333	5.63026	0	4.60967	0	0.717791411042945
b0845	0	0	0	0	342	885354	886562	1208	false	1465	Inf	0.436	0.289217686826901	0.549214226633581	0.58560794044665	0.486352357320099	0.575682382133995	0	0	-0.0404662127522961	FALSE	FALSE	TRUE	FALSE	FALSE	0	3.13333333333333	5.63026	0	4.60967	0	0
b0846	0	0	0.00134993020118183	0	408	886646	887182	536	true	0	Inf	0.359	0.251901499142499	0.515828677839851	0.558659217877095	0.407821229050279	0.581005586592179	0	0	-0.340590246759971	FALSE	TRUE	FALSE	FALSE	FALSE	0	0.4	3.26174	0	0	0	0
b4417	0	0	0.00428206850909451	0	Inf	887199	887277	78	false	1078	Inf	0	0	0.455696202531646	0.5	0.5	0.384615384615385	0	0	0	TRUE	FALSE	FALSE	FALSE	FALSE	0	0.1	0	0	0	0	0
b0847	40.9413284967248	0.00748547699127187	0.00731336990383269	2.01240752243188	186	887357	889042	1685	false	1466	41.1564563698708	0.432	0.299972519699116	0.515421115065243	0.571174377224199	0.391459074733096	0.583629893238434	0	0	-0.0785166043338315	FALSE	FALSE	TRUE	FALSE	FALSE	9.4846	4.13333333333333	5.221418	0.0385253682061513	5.89737	1.88351	0.202373887240356
b0848	12.5426587120479	0.00203470136147939	0.00648889970840059	0.969717382914846	330	889312	889689	377	true	1467	30.0574231233663	0.353	0.26977193531717	0.497354497354497	0.523809523809524	0.436507936507937	0.531746031746032	0	0	-0.392036514551375	FALSE	FALSE	TRUE	FALSE	FALSE	0	0.466666666666667	5.02551	0	0	0	0.230769230769231
b0849	0	0	0.00352042916125096	0	270	889719	889976	257	false	0	Inf	0.553	0.352625211214265	0.449612403100775	0.616279069767442	0.348837209302326	0.383720930232558	0.378	149	-0.49789580916984	FALSE	TRUE	FALSE	FALSE	FALSE	0	0.733333333333333	0	0	0	0	0
b0850	0	0	0	0	294	890136	890423	287	true	1461	Inf	0.385	0.300182156095173	0.503472222222222	0.635416666666667	0.354166666666667	0.520833333333333	0	0	-0.357701532306749	FALSE	FALSE	FALSE	FALSE	FALSE	0	3.73333333333333	0	0	0	0	0
b0851	0	0	0.000318856604506495	0	276	890407	891129	722	true	1461	Inf	0.486	0.299077599107401	0.525587828492393	0.589211618257261	0.423236514522822	0.564315352697095	0.353	285	-0.164794894426098	FALSE	TRUE	FALSE	FALSE	FALSE	0	12.9	0	0	0	0	0
b0852	0	0	0.00367395536568822	0	264	891190	892092	902	true	1461	Inf	0.466	0.293928255635088	0.562569213732004	0.634551495016611	0.445182724252492	0.60797342192691	0	0	-0.0307261618246546	FALSE	TRUE	FALSE	FALSE	TRUE	0	9.13333333333333	0	0	0	0	0
b0853	28.1155949402476	0.00502115465998028	0.0071435865691641	2.34956582900113	324	892180	892656	476	true	1461	Inf	0.494	0.294940012791324	0.484276729559748	0.59748427672956	0.320754716981132	0.534591194968553	0.301	134	-0.0189250978488165	FALSE	TRUE	FALSE	FALSE	FALSE	0	4.7	0	0	0	0	0
b0854	59.1631334260429	0.00903161399653033	0.00610624453001315	3.28804378763489	252	893007	894119	1112	true	880	18.7954886025443	0.551	0.340864696835518	0.508535489667565	0.574123989218329	0.377358490566038	0.574123989218329	0	1372	-0.489325851313081	FALSE	FALSE	FALSE	FALSE	FALSE	0	0.533333333333333	0	0	0	0	0
b0855	0	0	0.00415833346685429	0	156	894214	895347	1133	true	880	Inf	0.5	0.30918549521689	0.552028218694885	0.661375661375661	0.367724867724868	0.626984126984127	0	43	-0.022766612244471	FALSE	FALSE	FALSE	FALSE	FALSE	0	0.1	0	0	0	0	0
b0856	28.1949702161823	0.00513811662681646	0.00728940883770464	1.60372127377325	216	895357	896310	953	true	880	Inf	0.443	0.292269200226762	0.509433962264151	0.553459119496855	0.364779874213836	0.610062893081761	0	0	-0.470145737485161	FALSE	FALSE	TRUE	FALSE	FALSE	0	0.133333333333333	0	0	0	0	0
b0857	9.32929926466589	0.00288548787511114	0.0123717239344641	1.55003419782553	372	896307	897152	845	true	880	Inf	0.377	0.277510032268432	0.547281323877069	0.542553191489362	0.468085106382979	0.631205673758865	0	0	-0.474974571928399	FALSE	FALSE	TRUE	FALSE	FALSE	0	0.2	0	0	0	0	0
b0858	7.62786212236323	0.00371380324138382	0.0194749363940166	1.67351787116206	312	897212	897700	488	true	1468	63.9759859540841	0.438	0.306182197974572	0.521472392638037	0.533742331288344	0.392638036809816	0.638036809815951	0	0	-0.09706100476693	FALSE	FALSE	TRUE	FALSE	FALSE	0	0.333333333333333	0	0	0	0	0
b0859	7.94955082941966	0.00544454714249418	0.0273954957170411	1.88788066291046	240	897741	898868	1127	true	1003	141.769016159907	0.502	0.296756303031095	0.546099290780142	0.625	0.422872340425532	0.590425531914894	0	0	0.533974316011166	FALSE	TRUE	FALSE	FALSE	FALSE	0	1.56666666666667	3.96671	0	65.5437	0	0
b0860	17.5231450973799	0.0145631812195747	0.0332433045292818	5.17580142409268	246	899067	899798	731	false	94	41.716255611517	0.559	0.352334247096792	0.448087431693989	0.516393442622951	0.372950819672131	0.454918032786885	0	8938	-0.462076017345439	FALSE	FALSE	FALSE	FALSE	FALSE	0	6.63333333333333	5.5257	0	0	0	0
b0861	12.3686099340011	0.0077971296282255	0.0252158639324257	2.56864523666459	228	900089	900757	668	false	95	36.6232314849812	0.5	0.326203468423886	0.521674140508221	0.515695067264574	0.390134529147982	0.659192825112108	0	0	0.320169118719106	FALSE	FALSE	TRUE	FALSE	FALSE	48.9691	10.9	3.651335	0.0281254867297446	22.4736	2.13612	0
b0862	12.4302601209285	0.00690514921010848	0.0222204495897314	2.63342855924082	264	900757	901473	716	false	95	Inf	0.483	0.312445627286266	0.549511854951185	0.585774058577406	0.422594142259414	0.640167364016736	0	0	0.544517535563928	FALSE	FALSE	TRUE	FALSE	FALSE	48.9691	14.1	3.651335	0.0363825103568256	22.4736	2.13612	0
b0863	0	0	0.0213784055278133	0	Inf	901480	902211	731	false	95	Inf	0.681	0.377320650100053	0.502732240437158	0.55327868852459	0.360655737704918	0.594262295081967	0.294	1343	-0.177394440194725	FALSE	FALSE	FALSE	FALSE	FALSE	48.9691	16.3	3.651335	0.0420592141004437	22.4736	2.13612	0
b0864	19.8780929612545	0.0109402110599811	0.0220146089090242	3.88818618201459	246	902229	902957	728	false	95	Inf	0.576	0.339359773141361	0.526748971193416	0.625514403292181	0.382716049382716	0.57201646090535	0.32	381	0.396106127597788	FALSE	FALSE	FALSE	FALSE	FALSE	48.9691	15.5333333333333	3.651335	0.0400809688564556	22.4736	2.13612	0
b0865	31.6305058833799	0.0103171371366986	0.0130470719307967	3.48813003981427	234	903175	903690	515	false	0	16.2817503424947	0.438	0.288335799175197	0.538759689922481	0.575581395348837	0.459302325581395	0.581395348837209	0	361	0.390720064268175	FALSE	FALSE	FALSE	FALSE	FALSE	0	0.666666666666667	4.23594	0	0	0	0
b0866	24.7644118480636	0.00815310149116286	0.0131690613791829	3.25051144566519	276	903816	904139	323	true	1469	13.0429102044374	0.513	0.315199583539724	0.540123456790123	0.611111111111111	0.462962962962963	0.546296296296296	0	59	-0.244066385681053	FALSE	TRUE	FALSE	FALSE	FALSE	0	1.83333333333333	0	0	0	0	0
b0867	16.6585514743379	0.00702560953260496	0.0168696769186151	2.6793687183692	264	904136	904966	830	true	1469	62.8671702115933	0.482	0.296372221522901	0.560770156438027	0.653429602888087	0.433212996389892	0.595667870036101	0	15	-0.20884881205388	FALSE	FALSE	FALSE	FALSE	FALSE	0	2.46666666666667	0	0	0	0	0
b0868	14.908839108813	0.00765916970212687	0.0205493389424246	2.45689742223504	222	904963	905976	1013	false	1470	67.9462694986887	0.508	0.308120147630719	0.544378698224852	0.585798816568047	0.423076923076923	0.624260355029586	0	6	0.203196925514948	FALSE	TRUE	FALSE	FALSE	FALSE	0	6.33333333333333	0	0	0	0	0
b0869	27.1383541832411	0.0101236686068245	0.0149215660440842	2.54639896509924	174	906075	907505	1430	false	881	Inf	0.438	0.296172752357871	0.549965059399022	0.635220125786163	0.412997903563941	0.60167714884696	0	0	0.0519556321751953	FALSE	FALSE	FALSE	FALSE	FALSE	0	3.53333333333333	0	0	0	0	0
b0870	56.8157732729909	0.015563897926474	0.0109574486308173	3.24115819523941	144	907516	908517	1001	false	881	Inf	0.503	0.324997651195854	0.56187624750499	0.652694610778443	0.422155688622754	0.610778443113772	0	261	0.196424410722136	FALSE	TRUE	FALSE	FALSE	FALSE	0	1.93333333333333	0	0	0	0	0
b0871	0	0	0.000387795218753116	0	234	908554	910272	1718	false	881	Inf	0.509	0.323871152958205	0.54043048283886	0.616055846422339	0.413612565445026	0.591623036649215	0	26	0.0955056625004467	FALSE	FALSE	FALSE	FALSE	FALSE	0	0.766666666666667	0	0	0	0	0
b0872	0	0	0	0	492	910405	911373	968	false	492	Inf	0.541	0.309835198266436	0.554179566563467	0.594427244582043	0.46749226006192	0.60061919504644	0	0	0	FALSE	TRUE	FALSE	FALSE	FALSE	0	0.0666666666666667	0	0	0	0	0
b0873	0	0	0.00113104317204512	0	732	911385	913037	1652	false	492	Inf	0.643	0.346933148689658	0.547489413188143	0.62431941923775	0.406533575317604	0.611615245009074	0	0	-0.225397523682403	FALSE	TRUE	FALSE	FALSE	FALSE	0	0.233333333333333	0	0	0	0	0
b0874	9.40227999010949	0.00462326284234331	0.0196686882211831	2.24341844033911	336	913181	914080	899	false	1463	95.6151062237757	0.393	0.278214145119801	0.482222222222222	0.546666666666667	0.38	0.52	0	0	-0.358090571675392	FALSE	FALSE	TRUE	FALSE	FALSE	0	2.16666666666667	0	0	0	0	0.490545050055617
b0875	3.22745284189878	0.00130756542439877	0.0162055402628843	0.974045696247862	516	914575	915270	695	false	69	215.340094509674	0.575	0.314959476950815	0.522988505747126	0.594827586206897	0.487068965517241	0.487068965517241	0	0	-0.633723323986963	FALSE	FALSE	TRUE	FALSE	FALSE	0	0.666666666666667	7.90496	0	0	0	0.434532374100719
b0876	11.3324006449466	0.00543792872224587	0.0191942692201613	1.74437094092245	222	915696	917354	1658	true	1462	146.306158063635	0.386	0.260408020108802	0.531042796865582	0.625678119349005	0.415913200723327	0.551537070524412	0	0	-0.13457668679372	FALSE	TRUE	FALSE	FALSE	TRUE	0	6.66666666666667	0	0	0	0	0.123039806996381
b0877	11.8480902510166	0.00859172992463286	0.029006294660511	3.42538560182942	276	917351	918343	992	false	1471	83.7265735644514	0.402	0.289158943204403	0.499496475327291	0.552870090634441	0.40785498489426	0.537764350453172	0.311	16	-0.015183362020581	FALSE	TRUE	FALSE	FALSE	TRUE	0	36.7333333333333	0	0	0	0	0
b0878	18.7493317591762	0.00649617170682337	0.0138589935689714	2.5336880462806	270	918458	919573	1115	true	636	59.4687861050997	0.463	0.330168331238665	0.530465949820789	0.647849462365591	0.373655913978495	0.56989247311828	0	5	0.0479787949128472	FALSE	FALSE	TRUE	FALSE	FALSE	0	2.53333333333333	0	0	0	0	0
b0879	14.9877380582147	0.00496414500529897	0.0132485502108923	1.89318446732907	264	919570	921516	1946	true	636	189.308258375127	0.427	0.289341502680155	0.539291217257319	0.63020030816641	0.405238828967643	0.582434514637905	0	0	-0.328412730203162	FALSE	FALSE	TRUE	FALSE	FALSE	0	2.73333333333333	0	0	0	0	0
b0880	5.20862885676673	0.0034003519984933	0.0261132216711949	4.53454036069144	924	921589	921813	224	false	204	43.0055598430656	0.473	0.321695765190959	0.484444444444444	0.586666666666667	0.386666666666667	0.48	0.389	995	-0.022858682796512	FALSE	TRUE	FALSE	FALSE	FALSE	0	2	0	0	0	0	0
b0881	15.6731277171561	0.0109105475553466	0.0278452335800305	4.06653067216486	258	922136	922456	320	true	179	20.4171117453296	0.432	0.307392715664147	0.451713395638629	0.551401869158878	0.299065420560748	0.504672897196262	0.413	0	-0.135431503781982	FALSE	TRUE	FALSE	FALSE	FALSE	0	5.83333333333333	9.9441	0	0	0	0
b0882	9.8963537338215	0.00785198314960299	0.0317368734416527	4.21794959099099	372	922487	924763	2276	true	176	229.983695128197	0.563	0.331837066651805	0.526130873956961	0.635046113306983	0.368906455862978	0.574440052700922	0.335	383	0.230469371771887	FALSE	TRUE	FALSE	FALSE	FALSE	6.75729	23.3666666666667	21.70978333	0.07358467442369	0	19.7338	0
b0883	0	0	0.0392392244561568	0	Inf	925107	925194	87	false	1118	Inf	0	0	0.613636363636364	0.620689655172414	0.517241379310345	0.724137931034483	0	0	0	TRUE	TRUE	FALSE	FALSE	FALSE	0	11.7333333333333	0	0	0	0	0
b0884	19.2503515548607	0.0185042105189915	0.0384496053825454	5.4552276259635	204	925448	925666	218	false	552	11.3244685105481	0.598	0.386589901516098	0.484018264840183	0.520547945205479	0.356164383561644	0.575342465753425	0.205	6478	0.550990785426356	FALSE	TRUE	FALSE	FALSE	FALSE	0	31.9666666666667	0	0	0	0	0
b0885	7.89190856060625	0.00497874722666331	0.0252346929183419	2.24352824268497	312	925951	926655	704	false	4	89.2052910387394	0.365	0.255586419616064	0.540425531914894	0.621276595744681	0.459574468085106	0.540425531914894	0	0	1.00128326264402	FALSE	TRUE	FALSE	FALSE	FALSE	0	2.5	4.4646	0	0	0	0
b0886	26.4180693382098	0.00685938035564696	0.0103858919708805	2.43784583037604	246	926697	928418	1721	false	224	186.41507237677	0.388	0.280207420467608	0.537746806039489	0.642857142857143	0.425087108013937	0.545296167247387	0	39	0.723316435315468	FALSE	FALSE	TRUE	FALSE	FALSE	0	6.73333333333333	0	0	0	0	0
b0887	9.47348289751313	0.00370497539399598	0.0156435618624215	2.40717029565996	450	928419	930185	1766	false	224	251.559878303629	0.401	0.278568959627032	0.536502546689304	0.646859083191851	0.434634974533107	0.528013582342954	0	19	-0.12905003344868	FALSE	FALSE	TRUE	FALSE	FALSE	0	6.5	0	0	0	0	0
b0888	22.7150971521139	0.0126684947746231	0.0223085020324364	4.28310262789945	234	930308	931273	965	false	1239	42.4827590891548	0.616	0.353053546791345	0.536231884057971	0.608695652173913	0.419254658385093	0.580745341614907	0.215	4047	-0.315965279701425	FALSE	TRUE	FALSE	FALSE	FALSE	0	45.3	2.540163333	0	0	0	0
b0889	0	0	0.028820817504288	0	Inf	931818	932312	494	true	1032	Inf	0.41	0.327480521706753	0.478787878787879	0.618181818181818	0.339393939393939	0.478787878787879	0.238	5583	-0.223280285245885	FALSE	TRUE	FALSE	FALSE	FALSE	0	18.7666666666667	6.78205	0	0	0	0
b0890	13.3037007996986	0.008244586963787	0.0247888526295595	3.2156187335268	270	932447	936436	3989	true	0	299.841379482195	0.513	0.309958263938443	0.540100250626566	0.678947368421053	0.434586466165414	0.506766917293233	0.343	14	-0.15246167233623	FALSE	FALSE	TRUE	FALSE	FALSE	28.0273	36.2333333333333	5.660473333	0.105430284946744	0	1.71769	0
b0891	21.4386286265138	0.0128653503902232	0.024004054763675	3.45874123107926	186	936595	937206	611	true	2278	28.4999572801199	0.579	0.33455784438982	0.509803921568627	0.53921568627451	0.411764705882353	0.57843137254902	0.38	210	0.135787487078607	FALSE	FALSE	FALSE	FALSE	FALSE	8.79827	8.63333333333333	5.390186667	0.0840323106136665	3.26078	1.79621	0
b0892	0	0	0.0231008679153708	0	Inf	937217	938560	1343	true	690	Inf	0.495	0.306818097986862	0.535714285714286	0.638392857142857	0.448660714285714	0.520089285714286	0	10	-0.0734235891501687	FALSE	TRUE	FALSE	FALSE	FALSE	8.79827	8.76666666666667	5.390186667	0.0853301069165803	3.26078	1.79621	0
b0893	29.4655502305237	0.0173353599830087	0.0235330544956881	3.91017760797309	156	938651	939943	1292	true	1114	43.8478151567521	0.649	0.372847214313175	0.526682134570766	0.658932714617169	0.382830626450116	0.538283062645012	0.2	2367	0.276626358913532	FALSE	TRUE	FALSE	FALSE	FALSE	37.3716	53.4666666666667	4.2120425	0.156742740901983	21.618	3.04144	0
b0894	0	0	0	0	Inf	940182	942626	2444	true	0	Inf	0.573	0.332201947768419	0.52719836400818	0.573006134969325	0.433128834355828	0.575460122699387	0	0	0.517121529205159	FALSE	FALSE	FALSE	FALSE	FALSE	0	0.833333333333333	7.313393333	0	11.8357	0	0
b0895	0	0	0	0	354	942637	943254	617	true	0	Inf	0.619	0.302875594351963	0.517799352750809	0.548543689320388	0.45631067961165	0.548543689320388	0	0	0.546618972550483	FALSE	FALSE	FALSE	FALSE	FALSE	0	0.5	7.313393333	0	11.8357	0	0
b0896	0	0	0	0	402	943256	944119	863	true	0	Inf	0.458	0.304851617403728	0.546296296296296	0.583333333333333	0.4375	0.618055555555556	0	0	0.651657458579418	FALSE	FALSE	TRUE	FALSE	FALSE	0	0.466666666666667	7.313393333	0	11.8357	0	0
b0897	0	0	0.00529338510703682	0	Inf	944154	944780	626	false	1472	Inf	0.431	0.300985438796499	0.462519936204147	0.550239234449761	0.38755980861244	0.449760765550239	0	131	-0.150779593460737	FALSE	FALSE	FALSE	FALSE	FALSE	0	0.166666666666667	42.6974	0	0	0	0
b0898	9.0201326969748	0.00390824822956214	0.0173312227695847	1.82879977082192	324	945094	946242	1148	true	1473	127.270854938201	0.397	0.277722789183449	0.520452567449956	0.535248041775457	0.420365535248042	0.605744125326371	0	0	0.240009978297882	FALSE	FALSE	TRUE	FALSE	FALSE	0	2.3	5.81388	0	0	0	0.225609756097561
b0899	4.33588845858552	0.000570568795181902	0.00526368517669882	0.355889085887135	432	946452	947882	1430	true	1477	329.805532051556	0.452	0.301195226870782	0.471698113207547	0.50104821802935	0.385744234800839	0.528301886792453	0	0	0.0421531456964388	FALSE	FALSE	TRUE	FALSE	FALSE	0	0.233333333333333	0	0	0	0	1
b0900	0	0	0.00293374067864645	0	384	947883	948791	908	false	1478	Inf	0.397	0.269930972369256	0.466446644664466	0.567656765676568	0.392739273927393	0.438943894389439	0	0	0.272869780965436	FALSE	TRUE	FALSE	FALSE	FALSE	0	0.433333333333333	4.18606	0	0	0	0.726872246696035
b0901	13.8442141783093	0.0023950598762035	0.00692003127185368	1.07926436723025	312	948891	949481	590	true	1475	42.6170812153713	0.352	0.279466575041584	0.428087986463621	0.553299492385787	0.3248730964467	0.406091370558376	0	0	-0.223002844588756	FALSE	TRUE	FALSE	FALSE	FALSE	0	0.166666666666667	0	0	0	0	1
b0902	22.9487931242767	0.00771094068090701	0.0134402548127899	2.87398745398312	258	949563	950303	740	false	849	32.2457044251787	0.616	0.351760760453092	0.503373819163293	0.595141700404858	0.340080971659919	0.574898785425101	0.317	88	0.686704719753498	FALSE	TRUE	FALSE	FALSE	TRUE	0	3.76666666666667	4.259815	0	0	0	0.171621621621622
b0903	21.356541663161	0.00935362959428665	0.0175189967398536	4.70074175778182	348	950495	952777	2282	false	376	93.2603136855936	0.81	0.40077719921782	0.512045554095488	0.575558475689882	0.374507227332457	0.586070959264126	0.213	3432	0.879165225245018	FALSE	FALSE	FALSE	FALSE	FALSE	0	91	0	0	0	0	0
b0904	9.18933216211544	0.00499493069467572	0.0217423012099537	2.59671649419299	360	952832	953689	857	false	376	200.112819863424	0.498	0.314218297246421	0.48951048951049	0.520979020979021	0.391608391608392	0.555944055944056	0	1	-0.375128852700731	FALSE	FALSE	TRUE	FALSE	FALSE	0	7.13333333333333	0	0	0	0	0.189031505250875
b0905	17.1145932062596	0.00557937840671122	0.0130400491311019	2.36929720361527	294	954095	955855	1760	false	1479	102.836215783165	0.585	0.348126889155859	0.515616127200454	0.599659284497445	0.391822827938671	0.555366269165247	0.247	507	-0.482052968484121	FALSE	TRUE	FALSE	FALSE	FALSE	8.59198	34.9333333333333	3.396146	0.552276003838267	5.61483	3.27378	0.119886363636364
b0906	14.376759023679	0.00621705474570331	0.0172975139541912	1.67140287148199	186	955985	956677	692	true	1480	48.1332405210556	0.398	0.29102520533044	0.476190476190476	0.567099567099567	0.346320346320346	0.515151515151515	0	0	-0.396847835899095	FALSE	FALSE	TRUE	FALSE	FALSE	0	0.2	2.905075	0	0	0	0
b0907	40.0750798112571	0.0306209111164835	0.0305635434895699	5.31652158882351	120	956876	957964	1088	true	1113	27.1490413774393	0.554	0.331986451433847	0.50137741046832	0.59504132231405	0.391184573002755	0.517906336088154	0.271	18184	-0.464484604368662	FALSE	TRUE	FALSE	TRUE	FALSE	0	25.4333333333333	0	0	0	0	0
b0908	48.6739560236933	0.0264786087865559	0.0217599808601271	4.36811628554391	114	958035	959318	1283	true	1113	53.5081069807255	0.516	0.327522844312474	0.507788161993769	0.577102803738318	0.436915887850467	0.509345794392523	0.358	1967	-0.418340285323426	FALSE	TRUE	FALSE	TRUE	FALSE	0	15.8	0	0	0	0	0
b0909	6.92113531650217	0.00253805323414094	0.0146684213966424	0.814153059792446	222	959487	960251	764	true	1476	110.386513926174	0.572	0.34398972803078	0.499346405228758	0.533333333333333	0.454901960784314	0.509803921568627	0	0	-0.0485700691882993	FALSE	FALSE	FALSE	FALSE	FALSE	0	0.266666666666667	0	0	0	0	0
b0910	12.2109240425974	0.00927001109442897	0.0303662886185872	3.77604823217711	282	960424	961107	683	true	180	55.9335229354777	0.478	0.310369822888098	0.536549707602339	0.684210526315789	0.421052631578947	0.504385964912281	0	857	0.470611613400163	FALSE	TRUE	FALSE	FALSE	FALSE	0	29.1666666666667	0	0	0	0	0
b0911	20.3776249237339	0.0171212027828649	0.033607847522846	6.23313446175435	252	961218	962891	1673	true	180	138.033375409033	0.82	0.420643187355666	0.51194743130227	0.663082437275986	0.349462365591398	0.523297491039426	0.187	24938	0.436722825682946	FALSE	FALSE	FALSE	FALSE	FALSE	0	1215.16666666667	0	0	0	0	0
b0912	0	0	0.0264246975318252	0	Inf	963051	963335	284	true	180	Inf	0.441	0.329221404137639	0.491228070175439	0.589473684210526	0.410526315789474	0.473684210526316	0.184	3162	0	FALSE	TRUE	FALSE	FALSE	FALSE	0	12.6666666666667	0	0	0	0	0
b0913	0	0	0.0034032988949141	0	Inf	963543	965807	2264	true	1474	Inf	0.302	0.235826815639586	0.494922737306843	0.557615894039735	0.442384105960265	0.48476821192053	0	0	0	FALSE	FALSE	TRUE	FALSE	FALSE	0	1.23333333333333	0	0	0	0	0
b0914	43.1464997428502	0.0102408615315189	0.00949403691382026	2.664522943344	180	965844	967592	1748	true	1474	Inf	0.557	0.320576557033921	0.508862206975415	0.552315608919382	0.39622641509434	0.578044596912521	0.278	83	0.318966323006308	FALSE	FALSE	TRUE	FALSE	FALSE	0	28.2666666666667	0	0	0	0	0
b0915	27.7667816724658	0.00549876539234421	0.00792135791206501	1.90668068112866	240	967589	968575	986	true	1474	Inf	0.444	0.301781758004586	0.547112462006079	0.662613981762918	0.449848024316109	0.52887537993921	0.351	4	0.339083099096811	FALSE	FALSE	FALSE	FALSE	FALSE	0	9.86666666666667	0	0	0	0	0
b0916	0	0	0.00131958406263705	0	288	968612	969844	1232	true	1474	Inf	0.416	0.280583923647793	0.523114355231144	0.630170316301703	0.418491484184915	0.520681265206813	0	0	-0.150278537915609	FALSE	TRUE	FALSE	FALSE	FALSE	0	1.33333333333333	0	0	0	0	0
b0917	72.1991525252838	0.00854970644773511	0.00473673507164287	3.92668527785131	318	969896	970078	182	true	1481	2.52080521217011	0.523	0.329354973013732	0.480874316939891	0.60655737704918	0.344262295081967	0.491803278688525	0.251	1661	0.0831929211078073	FALSE	TRUE	FALSE	FALSE	FALSE	0	1.66666666666667	3.990863333	0	0	0	0
b0918	0	0	0.00414004074574472	0	240	970075	970821	746	true	1481	Inf	0.568	0.319877498039247	0.527443105756359	0.690763052208835	0.409638554216867	0.481927710843373	0.276	663	0.164344483906451	FALSE	TRUE	FALSE	FALSE	FALSE	0	13.8333333333333	3.990863333	0	0	0	0
b0919	0	0	0	0	318	970975	971868	893	true	1484	Inf	0.351	0.259053701570308	0.524608501118568	0.583892617449664	0.432885906040268	0.557046979865772	0	0	-0.363429937633727	FALSE	TRUE	FALSE	FALSE	FALSE	0	0.9	0	0	0	0	0
b0920	0	0	0	0	426	971845	972624	779	false	1483	Inf	0.409	0.31701175236658	0.521794871794872	0.561538461538462	0.446153846153846	0.557692307692308	0	0	-0.305749549829224	FALSE	FALSE	TRUE	FALSE	FALSE	0	0.7	0	0	0	0	0
b0921	47.7679016546335	0.00909599004908095	0.00761682195282166	3.31148049338237	252	972760	973545	785	true	1147	16.4336295463767	0.468	0.300986223403623	0.515267175572519	0.622137404580153	0.374045801526718	0.549618320610687	0.311	29	-0.419071870829509	FALSE	TRUE	FALSE	FALSE	FALSE	20.5727	8.43333333333333	4.111468333	0.0460081982213934	19.4536	1.663	0
b0922	24.0970693572972	0.0046338724849717	0.00769201003867044	3.09090987823096	462	973542	974864	1322	true	1147	71.2950726703582	0.542	0.342465434280267	0.528344671201814	0.646258503401361	0.356009070294785	0.582766439909297	0.368	59	-0.384534870221282	FALSE	FALSE	FALSE	FALSE	FALSE	20.5727	9.06666666666667	4.111468333	0.0494633593526443	19.4536	1.663	0
b0923	72.0279610731711	0.0115005869477319	0.00638673469379414	2.99228514025316	180	974845	975549	704	true	1147	81.0690547394165	0.522	0.347506788858836	0.516312056737589	0.634042553191489	0.357446808510638	0.557446808510638	0.32	442	-0.292388596558116	FALSE	FALSE	FALSE	FALSE	FALSE	20.5727	6.66666666666667	4.111468333	0.036370117171062	19.4536	1.663	0
b0924	85.8649760470335	0.0129179281910569	0.00601778689554676	3.13741740346112	168	975549	980009	4460	true	1147	133.011071209053	0.607	0.344091640338247	0.556601658820892	0.682582380632145	0.373234700739744	0.613987895090787	0.285	96	0.254564074016223	FALSE	FALSE	FALSE	FALSE	FALSE	20.5727	48.7333333333333	4.111468333	0.265865556520463	19.4536	1.663	0
b0925	15.7735936238073	0.00604681184099933	0.015334011982844	2.20139856690433	252	980270	982117	1847	true	1482	117.09443288892	0.426	0.295394431635637	0.531385281385281	0.600649350649351	0.448051948051948	0.545454545454545	0	2	0.609339292937022	FALSE	FALSE	FALSE	FALSE	TRUE	0	4.26666666666667	3.098803333	0	18.0243	0	0
b0926	35.8250777113049	0.0310037328200256	0.0346167933757108	4.30949795353364	96	982298	982846	548	true	1485	15.2965474189906	0.415	0.307345266883071	0.497267759562842	0.551912568306011	0.437158469945355	0.502732240437158	0.273	0	0.311015417152108	FALSE	FALSE	FALSE	FALSE	FALSE	0	8.13333333333333	4.0581025	0	0	0	0
b0927	0	0	0.0370015495321842	0	Inf	982873	983520	647	true	1485	Inf	0.492	0.316259567057845	0.515432098765432	0.643518518518518	0.37962962962963	0.523148148148148	0.267	551	0.632616976944949	FALSE	TRUE	FALSE	FALSE	FALSE	0	13.4666666666667	4.0581025	0	0	0	0
b0928	15.9003008143119	0.0135306557965622	0.0340387416680399	5.04308574176576	258	983742	984932	1190	false	108	74.8413513616595	0.618	0.354123800505915	0.522250209907641	0.612090680100756	0.418136020151133	0.536523929471033	0.293	7538	1.1826859049883	FALSE	TRUE	FALSE	FALSE	FALSE	0	42.6666666666667	5.189603333	0	0	0	0
b0929	8.86317768265493	0.00915901927151389	0.0413351490828754	6.74355310501416	510	985117	986205	1088	false	0	122.755070354642	0.754	0.394504994212087	0.477502295684114	0.556473829201102	0.385674931129477	0.490358126721763	0.197	25214	0.378852551066366	FALSE	FALSE	FALSE	FALSE	FALSE	0	1095.46666666667	9.03698	0	0	0	0
b0930	28.8709090715417	0.0272251211323826	0.0377197975511186	4.01993779707055	102	986808	988208	1400	false	102	48.4917186546091	0.65	0.352623057417134	0.523911491791577	0.63169164882227	0.394004282655246	0.546038543897216	0.211	4726	0.121272968985972	FALSE	TRUE	FALSE	FALSE	FALSE	17.1059	69.8666666666667	4.4567025	0.422943052233759	13.7965	7.60736	0
b0931	16.8466197808823	0.015456659902138	0.0366997299236927	4.02159767612868	180	988377	989579	1202	false	0	71.3496247694768	0.495	0.297534550654417	0.512053200332502	0.620947630922693	0.379052369077307	0.536159600997506	0.263	562	0.122092536128822	FALSE	TRUE	FALSE	FALSE	FALSE	0	16.9666666666667	5.0148475	0	0	0	0
b0932	46.3175878149267	0.019125497559502	0.016516833852335	3.48619633742717	126	989845	992457	2612	true	843	56.3932649177865	0.598	0.332873267674805	0.534634519709147	0.615384615384615	0.376578645235362	0.611940298507463	0.338	933	0.0140490410927239	FALSE	FALSE	FALSE	FALSE	FALSE	12.3929	28.4666666666667	7.342758333	0.144443180348149	0	2.80424	0
b0933	14.3301332053322	0.00217892503963947	0.00608207895465673	1.07617515794204	342	992500	993267	767	false	1171	Inf	0.372	0.249487961130457	0.555989583333333	0.6875	0.4296875	0.55078125	0	0	0.281542003918426	FALSE	FALSE	FALSE	FALSE	FALSE	0	0.0666666666666667	0	0	0	0	0
b0934	0	0	0	0	408	993264	994055	791	false	1171	Inf	0.396	0.298031757921693	0.558080808080808	0.560606060606061	0.443181818181818	0.670454545454545	0	0	-0.0106656052032612	FALSE	FALSE	TRUE	FALSE	FALSE	0	0.0333333333333333	0	0	0	0	0
b0935	0	0	0	0	588	994066	995211	1145	false	1171	Inf	0.437	0.291661386733755	0.569808027923211	0.68848167539267	0.442408376963351	0.578534031413613	0	0	0	FALSE	FALSE	FALSE	FALSE	FALSE	0	0.0333333333333333	0	0	0	0	0
b0936	0	0	0	0	294	995208	996167	959	false	1171	Inf	0.472	0.322844792878941	0.523958333333333	0.609375	0.434375	0.528125	0	0	0.442985263686319	FALSE	FALSE	FALSE	FALSE	FALSE	0	0	0	0	0	0	0
b0937	0	0	0.000852354145556454	0	360	996160	996735	575	false	1171	Inf	0.458	0.300717134989104	0.541666666666667	0.682291666666667	0.395833333333333	0.546875	0	0	0.186685257055629	FALSE	TRUE	FALSE	FALSE	TRUE	0	0.133333333333333	0	0	0	0	0.147826086956522
b0938	0	0	0.00194595395177209	0	Inf	997091	997630	539	true	309	Inf	0.441	0.2869556041658	0.424074074074074	0.455555555555556	0.438888888888889	0.377777777777778	0	0	0	FALSE	FALSE	FALSE	FALSE	FALSE	0	0.166666666666667	0	0	0	0	1
b0939	0	0	0.0024835271185705	0	462	997713	998414	701	true	310	Inf	0.336	0.266539988996057	0.45014245014245	0.47008547008547	0.457264957264957	0.423076923076923	0	0	0.207656518520064	FALSE	FALSE	FALSE	FALSE	FALSE	0	0.0666666666666667	0	0	0	0	0.641940085592011
b0940	0	0	0.00223445614077921	0	510	998439	1001039	2600	true	310	Inf	0.4	0.282219210271688	0.478662053056517	0.519031141868512	0.429065743944637	0.487889273356401	0	0	0.180921272934556	FALSE	FALSE	FALSE	FALSE	FALSE	0	0.5	0	0	0	0	0.151538461538462
b0941	6.16940043451196	0.00120124959073931	0.00778843651658243	0.77006913245087	444	1001030	1002100	1070	true	310	Inf	0.344	0.239713787557425	0.482726423902894	0.529411764705882	0.473389355742297	0.445378151260504	0	0	-0.166259192739629	FALSE	FALSE	FALSE	FALSE	FALSE	0	0.6	0	0	0	0	0.105607476635514
b0942	5.76462950016123	0.00122865820401258	0.00852549641900296	0.830181498553691	468	1002112	1002654	542	true	310	Inf	0.39	0.272618190467078	0.471454880294659	0.552486187845304	0.403314917127072	0.458563535911602	0	0	0.0909782485357447	FALSE	FALSE	FALSE	FALSE	FALSE	0	0.133333333333333	0	0	0	0	0
b0943	5.18293224716243	0.00149608231356847	0.0115462231973999	0.972023973740903	450	1002662	1003177	515	true	310	Inf	0.343	0.255768045569618	0.472868217054264	0.5	0.401162790697674	0.517441860465116	0	0	0	FALSE	FALSE	FALSE	FALSE	FALSE	0	0.2	0	0	0	0	0
b0944	0	0	0.0214608517630048	0	Inf	1003170	1003880	710	true	310	Inf	0.326	0.268299322256785	0.517580872011252	0.540084388185654	0.472573839662447	0.540084388185654	0	0	-0.186287715017182	FALSE	FALSE	FALSE	FALSE	FALSE	0	0.466666666666667	0	0	0	0	0
b0945	11.527900017244	0.00923609235173299	0.0320477878465885	3.76223176452781	282	1003991	1005001	1010	true	0	87.6135287857452	0.474	0.321929799768419	0.469831849653808	0.57566765578635	0.370919881305638	0.462908011869436	0.357	1802	-0.16741925752771	FALSE	FALSE	FALSE	TRUE	FALSE	0	5.5	0	0	0	0	0.633663366336634
b0946	8.10431078765442	0.00746441038544896	0.036841678859699	2.78210178069197	258	1005175	1005717	542	true	2283	66.8779880487367	0.468	0.288180906996121	0.493554327808471	0.585635359116022	0.364640883977901	0.530386740331492	0	0	-0.0891607839815762	FALSE	TRUE	FALSE	FALSE	FALSE	0	1.76666666666667	0	0	0	0	0.348708487084871
b0947	13.3080833598032	0.00930737394949175	0.0279750996378772	2.34107696658509	174	1005714	1006823	1109	false	1486	83.332811346051	0.435	0.291535627485261	0.504504504504504	0.605405405405405	0.456756756756757	0.451351351351351	0	247	-0.176357773601026	FALSE	FALSE	FALSE	FALSE	FALSE	0	7	0	0	0	0	0.119927862939585
b0948	20.3442272420122	0.00909241424126608	0.0178771385771579	2.91665154057841	222	1007067	1009175	2108	true	1008	103.616616887116	0.574	0.340489352560692	0.542437174016121	0.611664295874822	0.419630156472262	0.59601706970128	0.299	43	0.00194715852824245	FALSE	TRUE	FALSE	FALSE	FALSE	20.8309	22.2333333333333	4.491095	0.109678134950974	0	1.46767	0
b0949	24.2647041795192	0.0102510684985532	0.0168987322865543	2.93338333074042	198	1009187	1011094	1907	true	1008	182.208137553979	0.542	0.35522943606929	0.524109014675052	0.654088050314465	0.344339622641509	0.573899371069182	0.302	124	-0.100723341636728	FALSE	FALSE	FALSE	FALSE	FALSE	20.8309	22	4.491095	0.108527090056436	0	1.46767	0
b0950	9.57304472219138	0.00349544091008235	0.0146053466228128	1.48434785561394	294	1011224	1012477	1253	true	0	130.888347058006	0.376	0.271519163119934	0.522328548644338	0.552631578947368	0.433014354066986	0.58133971291866	0	0	0.386744857621219	FALSE	FALSE	TRUE	FALSE	FALSE	7.65812	7.2	5.629946667	0.0770894146503648	9.77313	1.64567	0
b0951	28.1398298507337	0.00435016692337565	0.00618364353509014	2.29917868455262	366	1012482	1014122	1640	true	0	58.2803808231712	0.47	0.311956595529096	0.502132845825716	0.572212065813528	0.382084095063985	0.552102376599634	0	32	0.339982696888233	FALSE	FALSE	TRUE	FALSE	FALSE	7.65812	9.63333333333333	5.629946667	0.103142781638683	9.77313	1.64567	0
b0952	12.8784519800792	0.00368560236592346	0.011447345912768	1.72461634119302	324	1014119	1014682	563	true	2119	43.716434309874	0.454	0.316521249201947	0.521276595744681	0.590425531914894	0.393617021276596	0.579787234042553	0	80	0.913176617204144	FALSE	FALSE	FALSE	FALSE	FALSE	0	1.7	10.0687	0	0	0	0
b0953	0	0	0.0196727967978753	0	Inf	1014938	1015105	167	true	1016	Inf	0.272	0.252244949080216	0.541666666666667	0.625	0.5	0.5	0	0	-0.106076410544116	FALSE	TRUE	FALSE	FALSE	TRUE	0	1	0	0	0	0	0
b0954	27.1253108075482	0.0140273664179805	0.0206852802793723	4.13540889649641	204	1015175	1015693	518	false	0	19.0965553786708	0.664	0.397526543037515	0.531791907514451	0.635838150289017	0.393063583815029	0.566473988439306	0.234	806	0.119770863231828	FALSE	TRUE	FALSE	FALSE	FALSE	0	35.7	5.60513	0	0	0	0
b0955	0	0	0.0121911704889574	0	Inf	1015762	1017522	1760	false	1487	Inf	0.45	0.301649640673676	0.517887563884157	0.626916524701874	0.396933560477002	0.529812606473595	0.336	32	0.897611947890825	FALSE	TRUE	FALSE	FALSE	FALSE	9.73396	16.4333333333333	3.353438	0.232237410101483	7.4111	1.44122	0
b0956	9.33057110572567	0.00506303215246325	0.0217051329231341	2.50064106255089	342	1017708	1018160	452	true	651	48.4429082505606	0.443	0.324101490112134	0.461368653421634	0.582781456953642	0.304635761589404	0.496688741721854	0	37	0.454976097107837	FALSE	TRUE	FALSE	FALSE	FALSE	0	2.16666666666667	4.77692	0	0	0	0
b0957	7.76986445266229	0.00600274850598054	0.0309027193076643	6.8618291290619	792	1018236	1019276	1040	false	803	133.850468864183	0.812	0.388922560670241	0.537944284341979	0.613832853025937	0.440922190201729	0.559077809798271	0.188	108747	0.154704302397951	FALSE	FALSE	FALSE	FALSE	TRUE	0	388.866666666667	7.894786667	0	0	0	0
b0958	13.62640591105	0.00656032088127715	0.0192576705085741	2.50192078995897	264	1019633	1020142	509	false	0	37.3539437561625	0.346	0.278991890972785	0.482352941176471	0.547058823529412	0.441176470588235	0.458823529411765	0	0	-0.141086571854501	FALSE	FALSE	FALSE	FALSE	TRUE	0	1.83333333333333	16.459	0	0	0	0
b0959	6.10659659727506	0.00249129280445523	0.0163186990643326	1.40297456739563	390	1020361	1020990	629	true	1177	103.003365291999	0.343	0.248086160880438	0.480952380952381	0.561904761904762	0.385714285714286	0.495238095238095	0	0	-0.133213574912579	FALSE	TRUE	FALSE	FALSE	FALSE	0	0.466666666666667	0	0	0	0	0
b0960	14.4446127870578	0.00650700192816277	0.0180191799505846	2.03098103422068	216	1020953	1023106	2153	false	1490	39.329668149789	0.412	0.295096982211635	0.522284122562674	0.607242339832869	0.403899721448468	0.555710306406685	0	0	0.0622098138658398	FALSE	FALSE	TRUE	FALSE	FALSE	0	4.53333333333333	0	0	0	0	0
b0961	11.3400397456034	0.00521154750080833	0.0183828191707313	2.48376901844003	330	1023125	1023571	446	false	1490	188.381777177527	0.497	0.317178388598337	0.483221476510067	0.530201342281879	0.436241610738255	0.483221476510067	0	37	-0.194148815659151	FALSE	FALSE	TRUE	FALSE	FALSE	0	1.36666666666667	0	0	0	0	0
b0962	13.5365615099603	0.00629820721187582	0.0186109514066524	2.62003135238233	288	1023694	1025748	2054	true	497	151.737204347548	0.438	0.302925931577211	0.530413625304136	0.617518248175183	0.408759124087591	0.564963503649635	0	14	-0.240320916580959	FALSE	TRUE	FALSE	FALSE	FALSE	0	4.06666666666667	3.537165	0	13.234	0	0
b0963	18.483633675229	0.0106110924262708	0.0229632173255874	3.58751364423217	234	1025780	1026238	458	false	0	24.7786776154189	0.465	0.318736372481551	0.52723311546841	0.594771241830065	0.379084967320261	0.607843137254902	0.315	825	-0.083940557387379	FALSE	TRUE	FALSE	FALSE	FALSE	0	3.33333333333333	4.85415	0	0	0	0
b0964	4.93988122248343	0.00198950798166883	0.0161097637134574	1.05150777539607	366	1026334	1026996	662	false	1492	134.011319338401	0.424	0.290716041742537	0.506787330316742	0.583710407239819	0.393665158371041	0.542986425339366	0	0	-0.00573026286427769	FALSE	TRUE	FALSE	FALSE	FALSE	0	0.133333333333333	0	0	0	0	0
b0965	7.06764178180956	0.00361331261619657	0.020449891082462	2.84805491170891	546	1027169	1027582	413	true	1493	58.4353328521777	0.484	0.337289966240589	0.543478260869565	0.644927536231884	0.41304347826087	0.572463768115942	0	1004	0.125995843261808	FALSE	TRUE	FALSE	FALSE	FALSE	0	1.73333333333333	10.6744	0	0	0	0
b0966	10.1493142618122	0.00584484773276542	0.0230354389744626	3.39272106489872	402	1027627	1027944	317	false	527	31.2336372510155	0.456	0.311737159029713	0.556603773584906	0.707547169811321	0.349056603773585	0.613207547169811	0.241	0	-0.236311126902569	FALSE	TRUE	FALSE	FALSE	FALSE	0	8.26666666666667	11.3394	0	0	0	0
b0967	12.444834242402	0.00731740774752876	0.0235195024859292	2.91733368727499	276	1028002	1029192	1190	false	1007	95.6220048271466	0.562	0.341898243036194	0.518052057094878	0.614609571788413	0.403022670025189	0.536523929471033	0	300	-0.199072000290501	FALSE	TRUE	FALSE	FALSE	FALSE	0	14.1	4.562036667	0	0	0	0
b0968	9.0174569952501	0.00661928628981081	0.0293620975106285	2.29521799733696	240	1029287	1029565	278	true	1494	30.8290907454768	0.397	0.281319571703133	0.523297491039427	0.602150537634409	0.440860215053763	0.526881720430108	0	0	0.0852174440990314	FALSE	TRUE	FALSE	FALSE	FALSE	0	0.8	0	0	0	0	0
b0969	4.41041776207439	0.00365679074027743	0.0331650282358513	2.21759512224375	420	1029562	1029891	329	false	1249	74.596108066928	0.583	0.327592995538771	0.466666666666667	0.545454545454545	0.372727272727273	0.481818181818182	0.357	0	-0.0937313641778719	FALSE	TRUE	FALSE	FALSE	FALSE	0	1.76666666666667	0	0	0	0	0
b0970	18.1680843521919	0.0203189895396407	0.0447355684743709	4.58316746767395	156	1029982	1030641	659	false	1488	36.2723987419452	0.581	0.323204130518101	0.512121212121212	0.495454545454545	0.422727272727273	0.618181818181818	0.237	53	-0.016343350710752	FALSE	FALSE	TRUE	FALSE	FALSE	0	14.6	5.164535	0	0	0	0
b0971	0	0	0.0528452300266019	0	Inf	1030848	1030935	87	false	1115	Inf	0	0	0.602272727272727	0.551724137931034	0.551724137931034	0.724137931034483	0	0	0	TRUE	TRUE	FALSE	FALSE	FALSE	0	1.63333333333333	0	0	0	0	0
b0972	2.32788424447904	0.00149335884300288	0.0256603625638968	0.750499493474088	348	1031362	1032480	1118	true	534	480.264430094203	0.519	0.294400564595871	0.561215370866845	0.579088471849866	0.487935656836461	0.616621983914209	0	0	-0.447246165918378	FALSE	FALSE	TRUE	FALSE	FALSE	0	0.1	3.310145	0	12.1879	0	0
b0973	0	0	0.000588424222833619	0	354	1032477	1034270	1793	true	534	Inf	0.561	0.331984345460486	0.565217391304348	0.588628762541806	0.418060200668896	0.688963210702341	0	0	0.067574175264026	FALSE	FALSE	FALSE	FALSE	FALSE	0	0.233333333333333	3.310145	0	12.1879	0	0
b0974	0	0	0	0	390	1034289	1034996	707	true	534	Inf	0.5	0.296196103580268	0.518361581920904	0.474576271186441	0.385593220338983	0.694915254237288	0	0	-0.00228812344937879	FALSE	FALSE	TRUE	FALSE	FALSE	0	0.0666666666666667	3.310145	0	12.1879	0	0
b0975	0	0	0	0	774	1034993	1035580	587	true	534	Inf	0.419	0.294252506109903	0.58843537414966	0.698979591836735	0.408163265306122	0.658163265306122	0	212	0.16062363378524	FALSE	TRUE	FALSE	FALSE	FALSE	0	0.166666666666667	3.310145	0	12.1879	0	0
b0976	0	0	0	0	348	1035577	1035975	398	true	534	Inf	0.409	0.274844106003175	0.566416040100251	0.631578947368421	0.451127819548872	0.616541353383459	0	0	-0.0639953954233228	FALSE	TRUE	FALSE	FALSE	FALSE	0	0.0666666666666667	3.310145	0	12.1879	0	0
b0977	0	0	0.00134740379184788	0	264	1035972	1036829	857	true	534	Inf	0.384	0.280590330062409	0.548951048951049	0.636363636363636	0.416083916083916	0.594405594405594	0	0	0.0830145972117844	FALSE	TRUE	FALSE	FALSE	FALSE	0	0.0666666666666667	3.310145	0	12.1879	0	0
b0978	0	0	0.00143004431394771	0	438	1036963	1038507	1544	true	66	Inf	0.452	0.306652742967023	0.540453074433657	0.566990291262136	0.407766990291262	0.646601941747573	0	0	-0.174457437498306	FALSE	FALSE	TRUE	FALSE	FALSE	0	0.366666666666667	0	0	0	0	0
b0979	0	0	0.00183144583467189	0	240	1038519	1039655	1136	true	66	Inf	0.417	0.305405400884498	0.532102022867194	0.530343007915567	0.408970976253298	0.656992084432718	0	0	-0.253360812097171	FALSE	FALSE	TRUE	FALSE	FALSE	0	0.366666666666667	0	0	0	0	0
b4592	0	0	0.0046462508361205	0	Inf	1039668	1039760	92	true	66	Inf	0	0.281682609008697	0.462365591397849	0.387096774193548	0.354838709677419	0.645161290322581	0	0	0	FALSE	FALSE	FALSE	FALSE	FALSE	0	0.0333333333333333	0	0	0	0	0
b0980	0	0	0.00656446554760656	0	Inf	1039840	1041138	1298	true	66	Inf	0.366	0.280901365185497	0.538876058506544	0.600461893764434	0.464203233256351	0.551963048498845	0	0	-0.102931936350339	FALSE	FALSE	FALSE	FALSE	TRUE	0	0.5	0	0	0	0	0
b0981	13.4845490074209	0.00217868615415441	0.00646276313121165	1.2080706795374	384	1041253	1043433	2180	false	425	145.251638876321	0.502	0.329747249155415	0.505272810637322	0.595598349381018	0.371389270976616	0.548830811554333	0	0	-0.313622004911162	FALSE	FALSE	TRUE	FALSE	FALSE	0	1.16666666666667	0	0	0	0	0
b0982	14.0292458533721	0.00205701345693769	0.00586492952917567	1.19402133386812	402	1043453	1043899	446	false	425	177.042371226541	0.432	0.304268204597787	0.523489932885906	0.651006711409396	0.422818791946309	0.496644295302013	0	0	-0.285311588042145	FALSE	TRUE	FALSE	FALSE	FALSE	0	0	0	0	0	0	0
b0983	7.84156384610462	0.00120331212863459	0.00613812322261382	0.885968137068212	510	1043887	1045026	1139	false	425	338.708882935631	0.48	0.322463995197721	0.509649122807018	0.563157894736842	0.384210526315789	0.581578947368421	0	0	-0.0681587174504159	FALSE	FALSE	FALSE	FALSE	FALSE	0	0.1	0	0	0	0	0
b0984	7.5900047756427	0.00109138062895556	0.00575167294997201	0.576823630685211	366	1045072	1047168	2096	false	424	422.057377773756	0.498	0.327034091067186	0.519790176442537	0.566523605150215	0.426323319027182	0.566523605150215	0	0	0.00719143131857081	FALSE	FALSE	FALSE	FALSE	FALSE	0	0.333333333333333	0	0	0	0	0
b0985	5.16608780494988	0.00116319712954222	0.00900640618943957	0.554367583188532	330	1047168	1047914	746	false	424	566.460653166253	0.407	0.286921511901869	0.523427041499331	0.646586345381526	0.405622489959839	0.518072289156627	0	0	-0.291124193929591	FALSE	FALSE	FALSE	FALSE	FALSE	0	0.0333333333333333	0	0	0	0	0.134048257372654
b0986	1.52585888534145	0.000889627885832164	0.0233213672477474	0.516396560899977	402	1047911	1048555	644	false	424	842.613312085037	0.359	0.27641713806668	0.475968992248062	0.548837209302326	0.404651162790698	0.474418604651163	0	0	0.203930202245122	FALSE	FALSE	FALSE	FALSE	FALSE	0	0	0	0	0	0	1
b0987	2.8572723666831	0.00279224894968665	0.0390897134238283	1.23407594762323	306	1048662	1048967	305	false	423	106.745161419127	0.485	0.278889532777276	0.57516339869281	0.519607843137255	0.696078431372549	0.509803921568627	0	0	-0.030287446102248	FALSE	FALSE	TRUE	FALSE	FALSE	0	0.0666666666666667	9.28233	0	0	0	0.636065573770492
b4516	0	0	0.0349074187163239	0	Inf	1049056	1049331	275	true	0	Inf	0.437	0.287730246341997	0.528985507246377	0.5	0.543478260869565	0.543478260869565	0	0	0	FALSE	FALSE	FALSE	FALSE	FALSE	0	2	0	0	0	0	0
b0988	4.59995594540418	0.00403095260856401	0.0350520975105542	3.49127706742609	600	1049250	1049753	503	true	0	109.348873330526	0.358	0.271283127482104	0.547619047619048	0.577380952380952	0.398809523809524	0.666666666666667	0	0	0.697776831945458	FALSE	TRUE	FALSE	FALSE	FALSE	0	4.16666666666667	0	0	0	0	0.141153081510934
b0989	0.891965442697891	0.00102311432875969	0.0458813438182143	0.44332434466492	300	1050186	1050398	212	false	0	237.677369381904	0.365	0.281492230833066	0.469483568075117	0.563380281690141	0.450704225352113	0.394366197183099	0	0	-0.315951764707476	FALSE	TRUE	FALSE	FALSE	FALSE	0	0	0	0	0	0	1
b0990	0.776204662983521	0.000735279546211169	0.0378910141242879	0.29950892208697	282	1050684	1050896	212	true	0	273.123842344787	0.561	0.342574413481756	0.44131455399061	0.507042253521127	0.352112676056338	0.464788732394366	0	0	-0.245909091237399	FALSE	TRUE	FALSE	FALSE	FALSE	0	0.133333333333333	0	0	0	0	1
b0991	0	0	0.0286655634681799	0	Inf	1051070	1051300	230	true	2120	Inf	0.317	0.263826914099836	0.415584415584416	0.38961038961039	0.415584415584416	0.441558441558442	0	0	-0.26149933331812	FALSE	FALSE	TRUE	FALSE	FALSE	0	0.433333333333333	5.53863	0	0	0	1
b4517	0	0	0.0256906195240328	0	Inf	1051290	1051463	173	true	2120	Inf	0.423	0.317844947531738	0.396551724137931	0.46551724137931	0.275862068965517	0.448275862068966	0.292	425	0	FALSE	TRUE	FALSE	FALSE	FALSE	0	1.9	5.53863	0	0	0	1
b0992	1.20352901428909	0.000493081115619092	0.0163878430769814	0.380115867152584	534	1051512	1052585	1073	false	1491	891.544771468437	0.36	0.272930578706775	0.491620111731844	0.480446927374302	0.449720670391061	0.544692737430168	0	0	-0.0320625943146808	FALSE	FALSE	TRUE	FALSE	FALSE	0	0.266666666666667	0	0	0	0	0.998136067101584
b0993	5.57916471758199	0.00103408249640094	0.00741388755303942	0.618149580948914	414	1052657	1055401	2744	false	1218	491.829895495405	0.436	0.297503789676114	0.537704918032787	0.644808743169399	0.402185792349727	0.566120218579235	0	0	-0.0909235188928896	FALSE	FALSE	TRUE	FALSE	FALSE	0	0.866666666666667	4.091786667	0	5.86279	0	0
b0994	0	0	0.00859719148481253	0	Inf	1055484	1056512	1028	true	1219	Inf	0.408	0.294895893707148	0.534499514091351	0.626822157434402	0.41399416909621	0.56268221574344	0	0	0.240401419677028	FALSE	FALSE	FALSE	FALSE	FALSE	0	0.0666666666666667	0	0	0	0	0
b0995	11.6448472943448	0.00277211405680961	0.00952219977382049	1.65710293765097	414	1056485	1057177	692	false	1217	59.4254250406582	0.424	0.277315250700267	0.523809523809524	0.653679653679654	0.385281385281385	0.532467532467532	0	0	0.117429864737284	FALSE	TRUE	FALSE	FALSE	FALSE	0	0.8	0	0	0	0	0
b0996	0	0	0.000781035651762274	0	Inf	1057307	1058479	1172	true	0	Inf	0.548	0.310003865063517	0.512361466325661	0.554987212276215	0.419437340153453	0.562659846547315	0	0	-0.010815705653906	FALSE	FALSE	TRUE	FALSE	FALSE	0	0.0666666666666667	0	0	0	0	0
b0997	0	0	0.000382757337142849	0	378	1058479	1061025	2546	true	0	Inf	0.547	0.318618170874814	0.553199842952493	0.612485276796231	0.422850412249706	0.624263839811543	0	0	0.0158045932822475	FALSE	FALSE	FALSE	FALSE	FALSE	0	0.3	0	0	0	0	0
b0998	3.57265565886099	0.000933779044948676	0.0104547332193372	0.606688288227973	450	1061022	1061621	599	true	0	167.662393803429	0.445	0.296633913375679	0.533333333333333	0.605	0.395	0.6	0	0	0.284307251048833	FALSE	TRUE	FALSE	FALSE	FALSE	0	0.1	0	0	0	0	0
b0999	28.4876736946054	0.00872311391483841	0.0122482642961335	2.49615315257606	198	1061773	1062078	305	false	156	20.7629461317969	0.503	0.315083674897207	0.542483660130719	0.666666666666667	0.372549019607843	0.588235294117647	0	0	-0.16583704172829	FALSE	TRUE	FALSE	FALSE	FALSE	0	0.266666666666667	2.9944675	0	0	0	0
b1000	44.309704131587	0.0151498717272388	0.0136763465467953	3.54835679703826	162	1062078	1062998	920	false	156	31.4693310500486	0.563	0.327961157353693	0.528773072747014	0.635179153094462	0.390879478827362	0.560260586319218	0	0	-0.666679733507824	FALSE	FALSE	FALSE	FALSE	FALSE	0	0.966666666666667	2.9944675	0	0	0	0.0880434782608696
b1001	1.1366456691117	0.000266514941307815	0.00937899817156212	0.138553222526306	360	1063259	1064515	1256	true	1489	1105.00574992872	0.314	0.259835376646843	0.341288782816229	0.424821002386635	0.291169451073986	0.307875894988067	0	0	0.0211659196151519	FALSE	FALSE	FALSE	FALSE	FALSE	0	0	0	0	0	0	1
b1002	6.83949295310942	0.00115143929143175	0.00673406230155276	1.82454675990444	1098	1064808	1066049	1241	true	34	181.446199083487	0.524	0.322724582450169	0.51610305958132	0.577294685990338	0.386473429951691	0.584541062801932	0	86	0.308813038287237	FALSE	FALSE	FALSE	FALSE	FALSE	0	0.433333333333333	39.436725	0	39.8821	0	0.141015310233683
b1003	15.9653597256313	0.00329076671200092	0.008244766841596	3.93263590467639	828	1066087	1066314	227	false	1289	19.6949384270992	0.526	0.334423245926921	0.469298245614035	0.578947368421053	0.368421052631579	0.460526315789474	0	652	-0.206412041063393	FALSE	TRUE	FALSE	FALSE	FALSE	0	0.2	11.500185	0	0	0	0
b1004	30.2615822946639	0.00655949956893029	0.00867039866595072	4.7160325450176	498	1066335	1066931	596	false	1289	33.9132212532335	0.56	0.344181050377113	0.539363484087102	0.623115577889447	0.492462311557789	0.50251256281407	0	746	0.0426142201113535	FALSE	FALSE	FALSE	FALSE	FALSE	0	0.233333333333333	11.500185	0	0	0	0
b4518	0	0	0.00977846030145622	0	Inf	1067304	1067477	173	true	2123	Inf	0.539	0.332432144722177	0.511494252873563	0.586206896551724	0.517241379310345	0.431034482758621	0	0	0	FALSE	TRUE	FALSE	FALSE	FALSE	0	0.166666666666667	0	0	0	0	0
b1006	0	0	0.00391872222965124	0	450	1067734	1069062	1328	false	1075	Inf	0.434	0.285084642737782	0.54025583145222	0.577878103837472	0.444695259593679	0.598194130925508	0	0	-0.452329920336075	FALSE	FALSE	TRUE	FALSE	FALSE	0	0.1	0	0	0	0	0
b1007	0	0	0.00255604827460162	0	360	1069083	1069577	494	false	1075	Inf	0.449	0.272440788471643	0.58989898989899	0.587878787878788	0.515151515151515	0.666666666666667	0	0	-0.122334643254415	FALSE	TRUE	FALSE	FALSE	FALSE	0	0	0	0	0	0	0
b1008	0	0	0.00066271674386217	0	402	1069588	1070178	590	false	1075	Inf	0.427	0.304683253581531	0.571912013536379	0.578680203045685	0.512690355329949	0.624365482233503	0	0	-0.20569606582049	FALSE	FALSE	FALSE	FALSE	TRUE	0	0.2	0	0	0	0	0
b1009	0	0	0.00120836047247197	0	666	1070188	1070988	800	false	1075	Inf	0.422	0.270370195884384	0.579275905118602	0.689138576779026	0.438202247191011	0.610486891385768	0	0	-0.241152285583576	FALSE	FALSE	FALSE	FALSE	FALSE	0	0.266666666666667	0	0	0	0	0
b1010	0	0	0.00233992997447257	0	366	1070996	1071382	386	false	1075	Inf	0.549	0.298216108356723	0.540051679586563	0.573643410852713	0.426356589147287	0.62015503875969	0	0	-0.22728325318405	FALSE	FALSE	FALSE	FALSE	FALSE	0	0.133333333333333	0	0	0	0	0
b1011	0	0	0.000882754774324621	0	426	1071394	1072086	692	false	1075	Inf	0.489	0.290237376584217	0.554112554112554	0.584415584415584	0.437229437229437	0.640692640692641	0	0	-0.237388519372002	FALSE	TRUE	FALSE	FALSE	FALSE	0	0.0333333333333333	0	0	0	0	0
b1012	0	0	0.0024805313679465	0	588	1072086	1073234	1148	false	1075	Inf	0.488	0.315518852347543	0.550913838120104	0.569190600522193	0.449086161879896	0.634464751958224	0	0	-0.299405007641127	FALSE	FALSE	FALSE	FALSE	FALSE	0	0.0666666666666667	0	0	0	0	0
b1013	10.2989916792973	0.00348798018349333	0.0135468802853963	1.75291248531774	348	1073465	1074103	638	true	1076	61.9478119671158	0.48	0.310605462720426	0.513302034428795	0.577464788732394	0.39906103286385	0.563380281690141	0	0	-0.168328156847789	FALSE	TRUE	FALSE	FALSE	FALSE	0	1.83333333333333	5.31865	0	0	0	0
b1014	16.5959109644677	0.00221302278700705	0.00533389891460662	1.55276723650856	486	1074143	1078105	3962	false	0	238.733505408818	0.542	0.330049627869586	0.569770375977795	0.662376987130961	0.440575321725965	0.606358819076457	0	48	-0.316783341618695	FALSE	FALSE	FALSE	FALSE	FALSE	20.2914	15.1333333333333	3.740036667	0.0920047740374605	13.954	3.02903	0
b1015	16.1857559576771	0.00859725738078326	0.0212464772192625	3.05549291214881	246	1078528	1080036	1508	true	930	93.168339121333	0.519	0.302246026933222	0.536779324055666	0.536779324055666	0.439363817097416	0.634194831013916	0.349	42	-0.203090144748465	FALSE	FALSE	TRUE	FALSE	FALSE	12.3354	7.8	4.246382	0.0687172678037688	14.0012	5.183	0
b4490	0	0	0.0185882259278916	0	Inf	1080579	1081408	829	true	0	Inf	0	0	0.542168674698795	0.434782608695652	0.58695652173913	0.608695652173913	0	0	0	FALSE	FALSE	FALSE	FALSE	FALSE	0	8.2	4.40685	0	0	0	0
b1018	70.211186685777	0.0170394049131714	0.00970751569229532	2.95844770055897	120	1081466	1082593	1127	true	303	16.0515731637435	0.588	0.353229402919363	0.513297872340426	0.598404255319149	0.377659574468085	0.563829787234043	0	758	0.048486687367129	FALSE	FALSE	FALSE	FALSE	FALSE	20.3797	22.2666666666667	4.994263333	0.100975959637656	15.9983	4.02212	0
b1019	0	0	0.0160188093865678	0	Inf	1082599	1083870	1271	true	303	Inf	0.427	0.293054166722524	0.537735849056604	0.617924528301887	0.412735849056604	0.582547169811321	0	0	0	FALSE	FALSE	FALSE	FALSE	TRUE	20.3797	15.6333333333333	4.994263333	0.0708947980090729	15.9983	4.02212	0
b1020	4.29984990812736	0.00235095850583045	0.0218701448288861	2.56531308921735	756	1084215	1085279	1064	true	861	247.450497746185	0.399	0.28367881850586	0.522065727699531	0.608450704225352	0.436619718309859	0.52112676056338	0	0	0.198627262972925	FALSE	TRUE	FALSE	FALSE	FALSE	0	1.96666666666667	38.45326667	0	0	0	0
b1021	6.46610343736358	0.00189847813663551	0.0117441866188863	0.658291694297015	240	1085329	1085742	413	false	851	212.131641105215	0.316	0.242798897687099	0.442028985507246	0.507246376811594	0.326086956521739	0.492753623188406	0	0	-0.383800091100982	FALSE	FALSE	TRUE	FALSE	FALSE	0	0.333333333333333	0	0	0	0	1
b1022	0	0	0.00251018712106964	0	360	1085744	1087069	1325	false	851	Inf	0.391	0.27528685291688	0.466817496229261	0.490950226244344	0.407239819004525	0.502262443438914	0	0	-0.821937121166055	FALSE	FALSE	TRUE	FALSE	FALSE	0	0.2	0	0	0	0	1
b1023	0	0	0.00041249968436121	0	600	1087062	1089080	2018	false	851	Inf	0.352	0.267187312247913	0.444279346210996	0.567607726597325	0.37890044576523	0.386329866270431	0	7	-0.527334691618366	FALSE	FALSE	FALSE	FALSE	FALSE	0	0.233333333333333	0	0	0	0	1
b1024	11.4221527131741	0.00145318806504969	0.00508901641062325	0.50388867536241	240	1089089	1091512	2423	false	851	Inf	0.38	0.278518320213348	0.473184818481848	0.580445544554455	0.418316831683168	0.420792079207921	0	0	-0.476830729973203	FALSE	FALSE	FALSE	FALSE	FALSE	0	0.633333333333333	0	0	0	0	0.827073875361123
b1025	6.05698809525018	0.001795894732168	0.0118599852198905	0.747085693685364	288	1092099	1093457	1358	true	1495	224.203841685759	0.314	0.240864543405776	0.385577630610743	0.428256070640177	0.320088300220751	0.408388520971302	0	0	-1.07447411806737	FALSE	FALSE	TRUE	FALSE	FALSE	0	0.266666666666667	0	0	0	0	1
b1026	0	0	0.0153410192882206	0	Inf	1093498	1094364	866	false	0	Inf	0.394	0.301482083893776	0.551326412918108	0.567474048442907	0.467128027681661	0.619377162629758	0	0	0.269332680208484	FALSE	FALSE	FALSE	FALSE	FALSE	0	0.133333333333333	0	0	0	0	0
b1027	41.126244827089	0.00704285776670144	0.00684998865937058	2.92980328185032	288	1094361	1094660	299	false	0	7.2702966501589	0.477	0.350626508204605	0.5	0.59	0.43	0.48	0	0	0.261346171546792	FALSE	TRUE	FALSE	FALSE	FALSE	0	0.4	0	0	0	0	0
b1028	0	0	0.0014931332085622	0	366	1094728	1095069	341	true	2122	Inf	0.36	0	0.435672514619883	0.535087719298246	0.359649122807018	0.412280701754386	0	0	-0.0528023556362065	FALSE	FALSE	FALSE	FALSE	FALSE	0	0	0	0	0	0	0.994134897360704
b1029	3.25633260452822	0.000446153895433405	0.00548044625187228	0.201046331420121	312	1095066	1096052	986	true	2122	Inf	0.325	0.257366902551055	0.405268490374873	0.416413373860182	0.319148936170213	0.480243161094225	0	0	-0.633276418476619	FALSE	FALSE	TRUE	FALSE	FALSE	0	0	0	0	0	0	1
b1032	0	0	0.0395306706434875	0	Inf	1096788	1096875	87	false	1119	Inf	0	0	0.613636363636364	0.620689655172414	0.517241379310345	0.724137931034483	0	0	0	TRUE	TRUE	FALSE	FALSE	FALSE	0	12.8	0	0	0	0	0
b1033	21.6167301767869	0.0121545993025704	0.0224910968553839	3.58329828931886	204	1097109	1098047	938	true	427	43.3923166144374	0.405	0.279962453261399	0.512247071352503	0.63258785942492	0.428115015974441	0.476038338658147	0	1222	0.122574478578645	FALSE	FALSE	FALSE	FALSE	TRUE	0	13.6	2.549956667	0	0	0	0
b1034	27.6872351728458	0.0120400048989862	0.0173943043771946	3.5495147050059	204	1098102	1098839	737	true	1496	26.6187647628613	0.459	0.276040717062566	0.483739837398374	0.589430894308943	0.394308943089431	0.467479674796748	0.335	125	-0.0820219768875159	FALSE	TRUE	FALSE	FALSE	FALSE	34.4531	10.0333333333333	2.853593225	0.0470630721362724	23.3839	4.70208	0
b1035	22.1055485311945	0.0103288907911883	0.0186901325277907	3.04506103255907	204	1098863	1099417	554	true	1496	51.6803459861554	0.459	0.284258945698806	0.535135135135135	0.621621621621622	0.443243243243243	0.540540540540541	0.304	597	0.296945263147608	FALSE	TRUE	FALSE	FALSE	TRUE	34.4531	5.83333333333333	2.853593225	0.0273622512420189	23.3839	4.70208	0
b1036	7.51156956838498	0.00364564145577599	0.0194134736959366	1.76903186075555	336	1099519	1100010	491	true	1497	65.365832737081	0.433	0.286708965766275	0.538617886178862	0.560975609756098	0.481707317073171	0.573170731707317	0	0	0.177016745558655	FALSE	FALSE	TRUE	FALSE	FALSE	0	9	0	0	0	0	0
b1037	24.0085900174853	0.00521578417621572	0.00868986337376264	1.58281437946157	210	1100074	1100907	833	false	197	21.1295747480751	0.444	0.30976712202329	0.501199040767386	0.546762589928058	0.399280575539568	0.557553956834532	0	0	0.506647615368417	FALSE	FALSE	TRUE	FALSE	FALSE	0	0.766666666666667	0	0	0	0	0.159663865546218
b1038	0	0	0.00181397735812032	0	204	1100934	1101350	416	false	197	Inf	0.401	0.308508207236228	0.424460431654676	0.467625899280576	0.388489208633094	0.41726618705036	0	0	-0.234860394978407	FALSE	FALSE	FALSE	FALSE	FALSE	0	0	0	0	0	0	1
b1039	0	0	0.00249249820772133	0	270	1101375	1101764	389	false	197	Inf	0.324	0.245438971562533	0.430769230769231	0.507692307692308	0.376923076923077	0.407692307692308	0	0	0.172750425955376	FALSE	FALSE	FALSE	FALSE	FALSE	0	0	0	0	0	0	1
b1040	30.7625689466001	0.00437785363692111	0.00569244219430504	1.78327580388343	282	1101769	1102419	650	false	197	Inf	0.363	0.286010438311582	0.417818740399386	0.456221198156682	0.32258064516129	0.474654377880184	0	0	-0.661298288446005	FALSE	FALSE	FALSE	FALSE	FALSE	0	0	0	0	0	0	1
b1041	0	0	0	0	Inf	1103174	1103629	455	true	196	Inf	0.361	0.2931322502709	0.418859649122807	0.493421052631579	0.427631578947368	0.335526315789474	0	0	-0.0680404450220724	FALSE	FALSE	FALSE	FALSE	FALSE	0	0.0333333333333333	0	0	0	0	1
b1042	0	0	0.00195702018159406	0	Inf	1103670	1104125	455	true	196	Inf	0.674	0.362496947546696	0.510964912280702	0.592105263157895	0.480263157894737	0.460526315789474	0	0	-0.794698262538381	FALSE	FALSE	FALSE	FALSE	FALSE	0	0.133333333333333	0	0	0	0	1
b1043	1.85888937837405	0.000328666401617104	0.0070723175986854	0.196468849573127	414	1104184	1104516	332	true	196	Inf	0.249	0.230361917792524	0.426426426426426	0.468468468468468	0.423423423423423	0.387387387387387	0	0	-0.402542004189323	FALSE	FALSE	FALSE	FALSE	FALSE	0	1.36666666666667	0	0	0	0	1
b1044	5.74667852514286	0.00159777972330141	0.0111214136396237	0.678501215450389	294	1104637	1104948	311	true	2121	54.1182177912534	0.43	0.304467962295231	0.435897435897436	0.451923076923077	0.365384615384615	0.490384615384615	0	0	-0.22315662457053	FALSE	FALSE	FALSE	FALSE	FALSE	0	1.53333333333333	6.02966	0	0	0	1
b1045	23.1948188876169	0.00733378073281823	0.0126472739767475	2.03510764278527	192	1105043	1105576	533	true	0	22.9792697490971	0.43	0.28701077321985	0.51685393258427	0.674157303370786	0.432584269662921	0.443820224719101	0	20	-0.285537577414589	FALSE	TRUE	FALSE	FALSE	FALSE	0	1.06666666666667	0	0	0	0	0.155722326454034
b1046	24.6276456608894	0.00526057980578369	0.00854418628271545	1.36872620967113	180	1105578	1106999	1421	true	0	57.6993846495307	0.342	0.27928013260644	0.507032348804501	0.578059071729958	0.411392405063291	0.531645569620253	0	0	0	FALSE	FALSE	FALSE	FALSE	FALSE	0	1.56666666666667	0	0	0	0	0
b1047	9.05171464537879	0.00343755385944707	0.0151907301284715	1.13244960233606	228	1107007	1108164	1157	false	661	127.821086427055	0.363	0.288143637892436	0.438687392055268	0.437823834196891	0.352331606217617	0.525906735751295	0	0	-1.01681438498667	FALSE	FALSE	TRUE	FALSE	FALSE	0	2.66666666666667	0	0	0	0	1
b1048	44.9385190768748	0.0221320171384284	0.0196998188574643	4.03422482724019	126	1108558	1110093	1535	true	663	34.157778928454	0.54	0.327008325767662	0.498697916666667	0.5390625	0.400390625	0.556640625	0	793	-0.186967596936999	FALSE	FALSE	FALSE	FALSE	FALSE	22.2159	22.6333333333333	3.727146667	0.12611578376164	13.7661	2.41315	0
b1049	31.4393052915935	0.0131966633457481	0.0167900190202698	3.20511467754027	168	1110086	1112629	2543	true	663	115.043790130488	0.501	0.310395063281282	0.549528301886792	0.593160377358491	0.430424528301887	0.625	0	30	0.499300886634741	FALSE	FALSE	TRUE	FALSE	FALSE	22.2159	27.0333333333333	3.727146667	0.150633137894978	13.7661	2.41315	0
b1050	22.8257568845656	0.00823389093273226	0.0144291222838702	4.06673415276226	342	1112802	1113029	227	true	1504	9.94490571103441	0.449	0.280269445333215	0.504385964912281	0.552631578947368	0.407894736842105	0.552631578947368	0	0	-0.0699555288452398	FALSE	FALSE	FALSE	FALSE	TRUE	0	0.566666666666667	0	0	0	0	0
b1051	30.0048410018626	0.00789903972894431	0.0105303537231928	4.72185547607659	414	1113030	1113404	374	false	0	12.4646552860181	0.443	0.306206850996559	0.501333333333333	0.696	0.328	0.48	0	1113	0.131556377012023	FALSE	TRUE	FALSE	FALSE	FALSE	0	0.733333333333333	9.93498	0	0	0	0
b1053	0	0	0.00208453279393246	0	402	1113487	1114713	1226	false	665	Inf	0.348	0.270724129390835	0.524857375713121	0.550122249388753	0.437652811735941	0.58679706601467	0	0	0.202002990506868	FALSE	FALSE	TRUE	FALSE	FALSE	0	1.36666666666667	3.8076725	0	0	0	0
b1054	16.3096057493866	0.00427136846530293	0.010475712364693	2.29450528967414	372	1114885	1115805	920	false	625	56.408475725086	0.469	0.315689433547204	0.52985884907709	0.576547231270358	0.42671009771987	0.586319218241042	0	0	0.175152257475432	FALSE	FALSE	TRUE	FALSE	FALSE	0	9.26666666666667	4.14981	0	0	0	0
b1055	52.4905512835193	0.0162129141523797	0.0123549200806128	3.5166563272711	150	1116030	1117082	1052	true	1498	20.0417022545218	0.488	0.290215886356931	0.497625830959164	0.572649572649573	0.384615384615385	0.535612535612536	0.27	127	0.0159894998081676	FALSE	TRUE	FALSE	FALSE	FALSE	0	17.5666666666667	2.323086667	0	0	0	0.112167300380228
b1056	32.1165030894339	0.00415338860122536	0.0051729026533923	2.77041500328159	462	1117124	1117699	575	false	1503	Inf	0.571	0.353687303374565	0.473958333333333	0.536458333333333	0.375	0.510416666666667	0	1375	-0.237167658138349	FALSE	FALSE	FALSE	FALSE	FALSE	0	2.4	0	0	0	0	0.733913043478261
b1057	0	0	0	0	282	1117703	1118269	566	false	1503	Inf	0.411	0.285170042615739	0.511463844797178	0.55026455026455	0.439153439153439	0.544973544973545	0	0	-0.55079707630175	FALSE	FALSE	TRUE	FALSE	FALSE	0	0.666666666666667	0	0	0	0	0.522968197879859
b1058	0	0	0	0	252	1118530	1118670	140	false	1152	Inf	0.265	0.262597384013758	0.375886524822695	0.425531914893617	0.170212765957447	0.531914893617021	0	0	-0.21479174020123	FALSE	FALSE	FALSE	FALSE	FALSE	0	0.0333333333333333	0	0	0	0	1
b1059	0	0	0.00315862956983571	0	240	1118691	1119809	1118	false	1152	Inf	0.477	0.305305355088938	0.524575513851653	0.611260053619303	0.415549597855228	0.546916890080429	0	1020	-0.220006829529515	FALSE	TRUE	FALSE	FALSE	TRUE	0	7.26666666666667	0	0	0	0	0.584078711985689
b1060	13.4566697708162	0.00359231415532275	0.0106781669358149	2.33397283592894	450	1119924	1120178	254	false	146	18.8753981725	0.411	0.302772418928183	0.450980392156863	0.529411764705882	0.341176470588235	0.482352941176471	0.33	0	-0.122869889617501	FALSE	FALSE	FALSE	FALSE	FALSE	0	2.6	0	0	0	0	1
b1061	16.9189648186869	0.00749596217953964	0.0177220350296146	2.85874791144139	264	1120465	1120710	245	false	268	14.4807913856171	0.449	0.280344288554224	0.479674796747967	0.585365853658537	0.439024390243902	0.414634146341463	0.324	118	-0.133907700927079	FALSE	TRUE	FALSE	FALSE	TRUE	0	0.866666666666667	0	0	0	0	0.971428571428571
b1062	17.5197832842584	0.00799632496294075	0.0182566755152171	4.78001024306734	414	1120784	1121830	1046	false	0	59.7039348620159	0.488	0.309299490523469	0.531041069723018	0.624641833810888	0.412607449856734	0.555873925501433	0.273	4085	0.088031431320573	FALSE	TRUE	FALSE	TRUE	FALSE	0	1.6	2.966646667	0	0	0	0
b1063	25.1961018463809	0.00774764360677064	0.0122997496263629	2.14995365857582	192	1121936	1122496	560	false	1499	22.2256602792879	0.483	0.348994173989713	0.468805704099822	0.550802139037433	0.315508021390374	0.540106951871658	0	386	0.0564614040004958	FALSE	FALSE	FALSE	FALSE	FALSE	0	1.53333333333333	4.80098	0	0	0	0
b1064	0	0	0.00573006433552673	0	Inf	1122630	1123277	647	false	475	Inf	0.471	0.347150008129365	0.490740740740741	0.569444444444444	0.333333333333333	0.569444444444444	0	943	0.0104227564663031	FALSE	TRUE	FALSE	FALSE	FALSE	0	1.33333333333333	35.5667	0	0	0	0
b1065	0	0	0	0	408	1123341	1124549	1208	false	666	Inf	0.455	0.315301335657619	0.553349875930521	0.580645161290323	0.444168734491315	0.635235732009926	0	0	-0.154727718534806	FALSE	FALSE	TRUE	FALSE	FALSE	0	0.433333333333333	5.4729325	0	0	0	0
b1066	109.709955541214	0.0129094576624855	0.00470675887117132	3.24710645008525	174	1124785	1125369	584	true	0	5.32312675836073	0.448	0.291367062643933	0.494017094017094	0.57948717948718	0.405128205128205	0.497435897435897	0	0	0.070719788596163	FALSE	TRUE	FALSE	FALSE	FALSE	0	2.5	4.25385	0	0	0	0.186643835616438
b1067	0	0	0.00350283357520266	0	318	1125380	1126027	647	true	1502	Inf	0.493	0.325762710684799	0.518518518518518	0.657407407407407	0.375	0.523148148148148	0	637	-0.396970003616195	FALSE	TRUE	FALSE	FALSE	FALSE	0	3.7	4.61652	0	0	0	0
b1068	26.7215307285553	0.00536173119511924	0.00802608390901732	2.41610887604689	312	1126029	1126952	923	true	1505	34.5414343727569	0.447	0.297440741341481	0.553030303030303	0.62987012987013	0.461038961038961	0.568181818181818	0	16	0.168308262794831	FALSE	TRUE	FALSE	FALSE	FALSE	0	1.96666666666667	4.46896	0	0	0	0
b1069	9.16285524541992	0.0038685083796147	0.0168877856344981	1.67625835550805	300	1127062	1128597	1535	true	746	167.524200577901	0.46	0.304633251995389	0.537109375	0.552734375	0.419921875	0.638671875	0	0	-0.10982629118319	FALSE	FALSE	TRUE	FALSE	FALSE	14.1259	5.66666666666667	5.50982	0.0336088085240302	8.77849	1.15436	0
b1070	2.99889064770565	0.00192868715034516	0.0257253414934717	0.93588715724766	336	1128637	1129053	416	false	363	281.366646735744	0.387	0.321323093404181	0.482014388489209	0.568345323741007	0.345323741007194	0.532374100719424	0	1213	-0.11313837041023	FALSE	TRUE	FALSE	FALSE	FALSE	0	8.73333333333333	0	0	0	0	0
b1071	4.24235385956317	0.00271561040507267	0.0256047514655206	1.50579251681537	384	1129058	1129351	293	false	363	350.432078262516	0.483	0.325953360763355	0.527210884353742	0.540816326530612	0.479591836734694	0.561224489795918	0	889	-0.0314827202394756	FALSE	TRUE	FALSE	FALSE	FALSE	0	7.6	0	0	0	0	0
b1072	2.34213972283263	0.0014638107591244	0.0249995462671038	0.824346806147787	390	1129427	1130086	659	false	363	489.150040625788	0.334	0.27688419723734	0.522727272727273	0.618181818181818	0.422727272727273	0.527272727272727	0	124	0.115041117991757	FALSE	FALSE	FALSE	FALSE	FALSE	0	23.5	0	0	0	0	0
b1073	1.15063918708721	0.000755324707290163	0.0262575693846212	0.54304994827787	498	1130241	1130657	416	true	0	361.538182141255	0.461	0.315710457640247	0.534772182254197	0.633093525179856	0.402877697841727	0.568345323741007	0	128	0.310323387420333	FALSE	FALSE	FALSE	FALSE	FALSE	17.8746	21.8333333333333	4.339551667	0.129895799057827	8.4796	1.97403	0
b1074	1.38000806381438	0.000909123004344192	0.0263512374509276	0.567060375027819	432	1130661	1131065	404	true	0	292.751912538346	0.502	0.321221642409198	0.528395061728395	0.62962962962963	0.407407407407407	0.548148148148148	0	115	0.0921270421083022	FALSE	FALSE	FALSE	FALSE	FALSE	17.8746	29.5333333333333	4.339551667	0.175706378572877	8.4796	1.97403	0
b1075	1.37214085778123	0.000855447795435514	0.0249376087180666	0.726108179754685	588	1131077	1131772	695	true	0	506.507765626791	0.497	0.31040237287324	0.545977011494253	0.530172413793103	0.491379310344828	0.616379310344828	0	720	-0.00849573512011581	FALSE	FALSE	FALSE	FALSE	FALSE	17.8746	58.4	4.339551667	0.347446473205058	8.4796	1.97403	0
b1076	3.12555826669621	0.00171995177837836	0.0220114505201196	0.611276391447761	246	1131797	1133005	1208	true	0	386.490955190826	0.547	0.333680555537982	0.515301902398677	0.506203473945409	0.439205955334988	0.600496277915633	0	841	0.0999061204355876	FALSE	FALSE	FALSE	FALSE	FALSE	17.8746	116.766666666667	4.339551667	0.694694632213081	8.4796	1.97403	0
b1077	1.90346720635305	0.000909966663789546	0.0191222976839826	0.57546342756772	438	1133025	1133780	755	true	0	396.644605948605	0.452	0.312647308434754	0.591269841269841	0.642857142857143	0.507936507936508	0.623015873015873	0	35	-0.0343693975828003	FALSE	FALSE	FALSE	FALSE	FALSE	17.8746	57.8333333333333	4.339551667	0.344075131855466	8.4796	1.97403	0
b1078	3.29549837780224	0.00142033333182128	0.0172396787252372	0.590853513550416	288	1133952	1134734	782	true	0	237.293395520198	0.518	0.337925869190115	0.537675606641124	0.578544061302682	0.413793103448276	0.620689655172414	0	251	0.157398690777828	FALSE	FALSE	FALSE	FALSE	FALSE	17.8746	66.3666666666667	4.339551667	0.394843566296387	8.4796	1.97403	0
b1079	1.99529506773744	0.000740420683485971	0.0148433321057736	0.40415039531911	378	1134787	1135485	698	true	0	349.822946633901	0.501	0.310328864180046	0.535050071530758	0.540772532188841	0.467811158798283	0.59656652360515	0	734	0.367961867239446	FALSE	FALSE	FALSE	FALSE	FALSE	17.8746	27.4333333333333	4.339551667	0.163212584159682	8.4796	1.97403	0
b1080	2.08864578091924	0.000653157315111863	0.0125087235198761	0.430018571055168	456	1135497	1136594	1097	true	0	525.220700427814	0.424	0.303558752953768	0.541894353369763	0.603825136612022	0.448087431693989	0.573770491803279	0	15	0.314588494482871	FALSE	FALSE	FALSE	FALSE	TRUE	17.8746	37	4.339551667	0.220128758708684	8.4796	1.97403	0
b1081	3.64969243116814	0.00110719188501996	0.0121346322288927	0.527676069546381	330	1136594	1137535	941	true	0	257.829945330165	0.492	0.323692171589273	0.546709129511677	0.595541401273885	0.420382165605096	0.624203821656051	0	0	0.108321301383809	FALSE	FALSE	FALSE	FALSE	FALSE	17.8746	26.9	4.339551667	0.160039557007124	8.4796	1.97403	0
b1082	4.87889017307064	0.00135486616645247	0.0111079865985158	0.704354782259809	360	1137601	1139244	1643	true	0	336.756914322165	0.513	0.324565957923937	0.518248175182482	0.554744525547445	0.423357664233577	0.576642335766423	0	323	0.45285014642112	FALSE	FALSE	FALSE	FALSE	FALSE	7.01856	41.9	3.094155	0.889913193590529	5.29903	3.9149	0
b1083	5.55411767119413	0.00152917150554962	0.0110128851859262	0.927338618103068	420	1139256	1140209	953	true	0	171.584409336993	0.492	0.319092941867812	0.507337526205451	0.550314465408805	0.418238993710692	0.553459119496855	0	323	0.626399393678618	FALSE	FALSE	FALSE	FALSE	FALSE	0	16.9	0	0	0	0	0
b1084	0	0	0.00878398593379145	0	Inf	1140405	1143590	3185	false	1022	Inf	0.632	0.351956435745463	0.556497175141243	0.72316384180791	0.444444444444444	0.501883239171375	0.255	597	-0.0827359621261827	FALSE	FALSE	FALSE	FALSE	FALSE	58.8755	66.7333333333333	3.718176667	0.140649400211063	35.2315	2.19071	0
b1085	24.8693098850923	0.00752235104141643	0.012099010509215	3.1943854651626	294	1143725	1144045	320	true	1506	12.8672649735175	0.385	0.255573618545984	0.445482866043614	0.392523364485981	0.467289719626168	0.476635514018692	0	0	-0.549939216689564	FALSE	FALSE	FALSE	FALSE	FALSE	0	4.73333333333333	3.41773	0	0	0	0
b1086	19.9067016544217	0.00635912220713345	0.0127778520370218	2.86555424906569	312	1144163	1145122	959	true	1012	48.1747311356819	0.486	0.331084127640402	0.514583333333333	0.64375	0.403125	0.496875	0.319	137	-0.364501008657378	FALSE	TRUE	FALSE	FALSE	FALSE	0	9.76666666666667	3.826486667	0	0	0	0
b1087	21.7992236390413	0.0112449807568043	0.0206337270409302	3.02311848543263	186	1145234	1145818	584	false	1501	26.7899448929954	0.414	0.279239111789487	0.500854700854701	0.615384615384615	0.41025641025641	0.476923076923077	0	209	-0.0318479623832193	FALSE	TRUE	FALSE	FALSE	FALSE	0	1.96666666666667	0	0	0	0	0
b4418	0	0	0.0256439680689178	0	Inf	1145812	1145980	168	true	913	Inf	0	0	0.384615384615385	0.392857142857143	0.392857142857143	0.375	0	0	0	TRUE	FALSE	FALSE	FALSE	FALSE	0	20.9	0	0	0	0	0
b1088	13.5327330955248	0.00988839519550716	0.0292280801688971	6.08223542923385	426	1146017	1146538	521	true	1500	38.4992444853797	0.503	0.308884420833261	0.496168582375479	0.64367816091954	0.350574712643678	0.494252873563218	0.262	968	0.130741459188341	FALSE	TRUE	FALSE	FALSE	FALSE	0	181.833333333333	0	0	0	0	0
b1089	14.651099461636	0.010939123985524	0.0298656739425411	5.21347205218882	330	1146590	1146763	173	true	1500	50.3072320328673	0.703	0.404841697657547	0.540229885057471	0.586206896551724	0.46551724137931	0.568965517241379	0.145	30574	-0.0417894091794935	FALSE	FALSE	FALSE	FALSE	FALSE	0	40.3333333333333	0	0	0	0	0
b1090	19.4991746878222	0.0129825657763178	0.0266320313226915	3.82739114463539	204	1146844	1147914	1070	true	1500	105.181349380421	0.329	0.260896393360267	0.521008403361345	0.621848739495798	0.428571428571429	0.512605042016807	0	30	-0.156102659877112	FALSE	TRUE	FALSE	FALSE	FALSE	0	29.3333333333333	0	0	0	0	0
b1091	39.6886730218775	0.0222150721846721	0.022389332263567	4.62625517138028	144	1147982	1148935	953	true	1500	129.193238099267	0.561	0.317431809107129	0.547169811320755	0.613207547169811	0.462264150943396	0.566037735849057	0.234	1621	-0.301645125795089	FALSE	TRUE	FALSE	FALSE	FALSE	0	30.1333333333333	0	0	0	0	0
b1092	37.5857892153069	0.0198695003950805	0.0211457583410154	4.99776091139182	174	1148951	1149880	929	true	1500	153.910026529019	0.616	0.328299392713167	0.551612903225806	0.670967741935484	0.458064516129032	0.525806451612903	0.222	2891	0.0273067755559744	FALSE	TRUE	FALSE	FALSE	FALSE	0	59.2	0	0	0	0	0
b1093	17.320789399417	0.0116676396232763	0.0269448218651488	5.45967794667714	324	1149893	1150627	734	true	1500	196.286847993329	0.601	0.346378559567935	0.515646258503401	0.591836734693878	0.457142857142857	0.497959183673469	0.306	4103	-0.142938278600697	FALSE	TRUE	FALSE	FALSE	FALSE	0	114.6	0	0	0	0	0
b1094	13.589728062145	0.0107604760304171	0.0316723807311229	6.52549758870348	420	1150838	1151074	236	true	1500	213.652905571581	0.744	0.366282434388925	0.481012658227848	0.632911392405063	0.278481012658228	0.531645569620253	0.212	32760	-0.0994169667750242	FALSE	TRUE	FALSE	FALSE	FALSE	0	152.733333333333	0	0	0	0	0
b1095	0	0	0.0239022216087723	0	Inf	1151162	1152403	1241	true	1500	Inf	0.619	0.336296599401703	0.533011272141707	0.599033816425121	0.475845410628019	0.524154589371981	0.217	2333	0.127459243951151	FALSE	TRUE	FALSE	FALSE	FALSE	0	146.733333333333	0	0	0	0	0
b1096	0	0	0.00891080794857363	0	Inf	1152523	1153332	809	true	824	Inf	0.356	0.249516867698754	0.506172839506173	0.585185185185185	0.425925925925926	0.507407407407407	0	0	0	FALSE	TRUE	FALSE	FALSE	FALSE	11.851	2.46666666666667	4.559631667	0.0210673471408074	0	5.34906	0
b1097	61.1030604858047	0.00888244700278641	0.00581473132911236	2.00353182214535	156	1153335	1154357	1022	true	824	Inf	0.469	0.303391002201279	0.50733137829912	0.571847507331378	0.392961876832845	0.557184750733138	0	7	-0.191647796892926	FALSE	FALSE	TRUE	FALSE	FALSE	11.851	3.76666666666667	4.559631667	0.0321704084717735	0	5.34906	0
b1098	51.2903866211057	0.00840428712306848	0.00655427862936807	2.84141288312661	234	1154347	1154988	641	true	824	Inf	0.517	0.338047802357965	0.540498442367601	0.663551401869159	0.401869158878505	0.55607476635514	0.341	146	0.234054940927924	FALSE	TRUE	FALSE	FALSE	FALSE	11.851	5.1	4.559631667	0.0435581636830207	0	5.34906	0
b1099	41.8898255426973	0.00946444617896601	0.00903746535713703	2.38058522965778	174	1154985	1155989	1004	true	824	Inf	0.4	0.278034218451882	0.540298507462687	0.659701492537313	0.450746268656716	0.51044776119403	0	11	0.0808223120768599	FALSE	TRUE	FALSE	FALSE	FALSE	11.851	5.06666666666667	4.559631667	0.0432734698027396	0	5.34906	0
b1100	11.9812289245516	0.00610343370184645	0.0203766533142171	2.53900627878229	288	1156000	1156797	797	true	824	Inf	0.507	0.320205578926551	0.508771929824561	0.672932330827068	0.368421052631579	0.484962406015038	0.357	32	-0.0788668139210547	FALSE	TRUE	FALSE	FALSE	FALSE	11.851	10.9666666666667	4.559631667	0.0936642866125086	0	5.34906	0
b1101	17.2812324978145	0.0110890886783555	0.0256673560285886	5.18895465242045	324	1157092	1158525	1433	true	923	82.9223262971105	0.697	0.355938171767597	0.52649930264993	0.579497907949791	0.424686192468619	0.575313807531381	0.204	1735	0.0417803169077722	FALSE	FALSE	TRUE	FALSE	FALSE	16.0522	16.3333333333333	6.124985	0.0766937431159045	11.4691	6.48773	0
b1102	0	0	0.00107565305406186	0	114	1158585	1160774	2189	false	352	Inf	0.49	0.317230710291107	0.5	0.519178082191781	0.435616438356164	0.545205479452055	0	12	0.145277090548172	FALSE	FALSE	FALSE	FALSE	FALSE	0	0.866666666666667	4.688156667	0	6.68914	0	0
b1103	0	0	0.00325470935239377	0	282	1161108	1161467	359	true	507	Inf	0.513	0.320440991167526	0.505555555555556	0.625	0.358333333333333	0.533333333333333	0.282	1660	-0.0211429511875956	FALSE	TRUE	FALSE	FALSE	FALSE	8.88289	5.53333333333333	5.614825	0.0512134253776771	0	7.58775	0
b1104	0	0	0.00421167330263082	0	288	1161470	1161847	377	true	507	Inf	0.321	0.274583209843514	0.494708994708995	0.547619047619048	0.428571428571429	0.507936507936508	0.293	0	-0.0593976872429298	FALSE	FALSE	FALSE	FALSE	TRUE	8.88289	4.06666666666667	5.614825	0.0376387825064856	0	7.58775	0
b1105	98.8520802304155	0.0114977436335594	0.0046525044720391	3.88728233684555	234	1161861	1162502	641	true	507	Inf	0.46	0.295263898377465	0.56386292834891	0.635514018691589	0.467289719626168	0.588785046728972	0.288	626	0.360216872057013	FALSE	FALSE	FALSE	FALSE	FALSE	8.88289	6.66666666666667	5.614825	0.0617029221417796	0	7.58775	0
b1106	0	0	0.00409271133204458	0	324	1162483	1163307	824	true	507	Inf	0.309	0.251555453210501	0.533333333333333	0.614545454545455	0.421818181818182	0.563636363636364	0	0	0.059550797204496	FALSE	TRUE	FALSE	FALSE	FALSE	8.88289	4	5.614825	0.0370217532850678	0	7.58775	0
b1107	85.1249687536644	0.0120972778442695	0.00568447919400794	3.14753541670848	180	1163318	1164343	1025	true	507	Inf	0.505	0.308715411206558	0.530214424951267	0.64327485380117	0.435672514619883	0.511695906432749	0.385	0	0.0479840331079178	FALSE	TRUE	FALSE	FALSE	FALSE	8.88289	7.66666666666667	5.614825	0.0709583604630466	0	7.58775	0
b1108	42.2274596397389	0.00896712967232435	0.00849412183335384	3.41980957325957	264	1164366	1164908	542	true	507	Inf	0.434	0.301529704513766	0.465930018416206	0.524861878453039	0.298342541436464	0.574585635359116	0.342	589	0.458798548195622	FALSE	TRUE	FALSE	FALSE	FALSE	8.88289	4.3	5.614825	0.0397983847814479	0	7.58775	0
b1109	0	0	0.00210074319219617	0	198	1165308	1166612	1304	true	0	Inf	0.566	0.339804913249575	0.529501915708812	0.6	0.395402298850575	0.593103448275862	0.229	498	0.355794434441746	FALSE	FALSE	FALSE	FALSE	FALSE	38.5454	19.5333333333333	2.698435	0.0865957809297733	24.713	1.63353	0
b1110	0	0	0.00257034468826588	0	312	1166822	1167361	539	true	1508	Inf	0.507	0.313778167728011	0.537037037037037	0.633333333333333	0.438888888888889	0.538888888888889	0	0	0.398233250205358	FALSE	FALSE	FALSE	FALSE	FALSE	0	1.46666666666667	7.41686	0	0	0	0
b1111	0	0	0.00412459058641635	0	252	1167423	1168055	632	false	0	Inf	0.447	0.294948958666291	0.511848341232227	0.549763033175355	0.440758293838863	0.545023696682464	0	0	0.186186071783114	FALSE	TRUE	FALSE	FALSE	FALSE	0	2.03333333333333	3.724045	0	0	0	0
b1112	0	0	0	0	300	1168296	1168553	257	true	137	Inf	0.474	0.318490114529928	0.472868217054264	0.523255813953488	0.453488372093023	0.441860465116279	0.369	0	-0.138321922895138	FALSE	FALSE	FALSE	FALSE	FALSE	0	1	0	0	0	0	0
b1113	0	0	0.000107216502106164	0	300	1168635	1169597	962	false	1509	Inf	0.494	0.320425524779514	0.532710280373832	0.61993769470405	0.442367601246106	0.53582554517134	0	24	0.734469688632734	FALSE	FALSE	FALSE	FALSE	FALSE	0	1.2	7.2793	0	0	0	0
b1114	0	0	0.00444730786133177	0	156	1169741	1173187	3446	false	686	Inf	0.516	0.33013953200783	0.547722657383232	0.664926022628373	0.3881636205396	0.590078328981723	0	34	-0.332367660706161	FALSE	TRUE	FALSE	FALSE	TRUE	15.1886	11.8666666666667	3.677215	0.0980266496124405	21.067	1.18931	0
b1115	0	0	0.00268536928127235	0	408	1173315	1174388	1073	false	1510	Inf	0.427	0.284762889565244	0.495344506517691	0.483240223463687	0.396648044692737	0.606145251396648	0	0	-0.446460079615148	FALSE	FALSE	TRUE	FALSE	FALSE	0	0.166666666666667	0	0	0	0	0
b1116	20.7851950246457	0.00651741468307325	0.0125424171875132	2.42914176190428	258	1174650	1175849	1199	true	619	57.6852898699437	0.454	0.314579090756755	0.541666666666667	0.635	0.4025	0.5875	0	31	-0.0997246831130774	FALSE	FALSE	TRUE	FALSE	FALSE	23.182	4.9	3.908585	0.0249527355489321	0	1.18465	0
b1117	12.647842665397	0.00348918520295208	0.0110348785805126	2.47838945525084	492	1175842	1176543	701	true	619	113.109761738008	0.578	0.352883181811804	0.551282051282051	0.632478632478632	0.388888888888889	0.632478632478632	0.388	446	0.219089949692595	FALSE	FALSE	FALSE	FALSE	FALSE	23.182	1.16666666666667	3.908585	0.0059411275116505	0	1.18465	0
b1118	21.2554913797124	0.00665272702901517	0.0125195450157694	2.42198767429471	252	1176543	1177787	1244	true	619	171.635814030892	0.471	0.31293953740446	0.518875502008032	0.571084337349398	0.383132530120482	0.602409638554217	0	0	0.183400789808825	FALSE	FALSE	TRUE	FALSE	FALSE	23.182	7.66666666666667	3.908585	0.0390416950765604	0	1.18465	0
b1119	23.6586333567172	0.00818474236589809	0.0138380645111511	2.76718680156705	234	1177816	1178727	911	true	759	38.506028064438	0.458	0.304820866900092	0.527412280701754	0.651315789473684	0.444078947368421	0.486842105263158	0	21	1.0982965288507	FALSE	TRUE	FALSE	FALSE	FALSE	0	2.66666666666667	5.334092	0	6.62407	0	0
b1120	29.5004236918218	0.00771285037558477	0.0104579520025307	2.94146293355725	264	1178854	1179582	728	true	759	63.1836397355482	0.463	0.299617565032026	0.519890260631001	0.670781893004115	0.39917695473251	0.489711934156379	0	769	0.522000297009996	FALSE	TRUE	FALSE	FALSE	FALSE	0	0.266666666666667	5.334092	0	6.62407	0	0.436813186813187
b1121	5.90460703003811	0.000852944872659902	0.00577816520774895	0.369588438044513	300	1179702	1180490	788	false	2124	99.5001309842256	0.288	0.248731908709071	0.425855513307985	0.479087452471483	0.399239543726236	0.399239543726236	0	0	-0.425311006060486	FALSE	FALSE	TRUE	FALSE	FALSE	0	0.0666666666666667	0	0	0	0	1
b1122	4.63315972994131	0.000690768743522527	0.0059636946169458	0.418904308458673	420	1180487	1180948	461	false	2124	232.955244252773	0.397	0.26408759791324	0.435064935064935	0.454545454545455	0.38961038961039	0.461038961038961	0	0	-0.202255545867569	FALSE	FALSE	TRUE	FALSE	FALSE	0	0.133333333333333	0	0	0	0	1
b1123	0	0	0.00790205899390866	0	Inf	1181006	1182052	1046	false	879	31.9421974345212	0.617	0.357429998576574	0.508118433619866	0.532951289398281	0.383954154727794	0.607449856733524	0.237	2744	0.317057371274757	FALSE	FALSE	FALSE	FALSE	FALSE	0	8.93333333333333	0	0	0	0	0.125239005736138
b1124	23.6825958369938	0.0055665711805554	0.00940196120200651	3.13482131845377	390	1182049	1182843	794	false	879	64.1592160144127	0.512	0.290291863456066	0.50188679245283	0.513207547169811	0.384905660377358	0.607547169811321	0.352	22	0.336063365901698	FALSE	FALSE	TRUE	FALSE	FALSE	0	5.16666666666667	0	0	0	0	0
b1125	25.6696626954853	0.00692435229989407	0.0107899388971899	2.94044378156033	294	1182840	1183667	827	false	879	97.6859461695472	0.5	0.332607431501381	0.508454106280193	0.518115942028985	0.33695652173913	0.670289855072464	0.277	4	0.551006736328603	FALSE	FALSE	TRUE	FALSE	FALSE	0	2.63333333333333	0	0	0	0	0
b1126	35.5642407611031	0.00978000606869085	0.0109998198858077	3.72981763422812	264	1183681	1184817	1136	false	879	Inf	0.508	0.34546517283026	0.508355321020229	0.622691292875989	0.321899736147757	0.580474934036939	0.255	303	0.629443714376423	FALSE	FALSE	FALSE	FALSE	FALSE	0	12.5666666666667	0	0	0	0	0
b1127	21.8224616865835	0.00515405198906171	0.00944724213626261	2.14406693029845	288	1185067	1186293	1226	true	845	56.180646235422	0.533	0.322715117140101	0.498777506112469	0.601466992665037	0.356968215158924	0.537897310513447	0	150	-0.154349959989279	FALSE	TRUE	FALSE	FALSE	FALSE	0	1.2	5.8096925	0	0	0	0
b1128	42.7524458201417	0.0151228967175478	0.0141492692896864	3.28022648665081	150	1186342	1187463	1121	false	1507	26.2207220778904	0.522	0.296352633118314	0.540106951871658	0.671122994652406	0.371657754010695	0.577540106951872	0.313	664	0.209803741774138	FALSE	TRUE	FALSE	FALSE	FALSE	0	5.03333333333333	4.154303333	0	0	0	0
b1129	8.74075189779271	0.0029273664327349	0.0133964055585385	2.66214108389916	630	1187539	1188999	1460	false	862	23.4707315527466	0.393	0.292100620913871	0.513347022587269	0.593429158110883	0.363449691991786	0.583162217659138	0	0	0.177427485593519	FALSE	FALSE	TRUE	FALSE	TRUE	0	10.5	0	0	0	0	0
b1130	28.58879786052	0.0131286682903917	0.0183689686491111	3.75681976208534	198	1188999	1189670	671	false	862	190.504416648956	0.458	0.310687415300367	0.477678571428571	0.629464285714286	0.325892857142857	0.477678571428571	0.321	2945	-0.564646481129323	FALSE	TRUE	FALSE	FALSE	FALSE	0	7.86666666666667	0	0	0	0	0.645305514157973
b1131	24.7574138210054	0.0140805783108022	0.0227496755720996	4.39486384295152	216	1189839	1191209	1370	false	504	25.165135703316	0.657	0.355667681897241	0.522975929978118	0.603938730853392	0.361050328227571	0.603938730853392	0.252	1802	0.156730717018023	FALSE	TRUE	FALSE	FALSE	TRUE	8.22446	8.53333333333333	4.665936667	0.102628776984977	4.98355	1.41331	0
b1132	25.4717481978663	0.0172949255008271	0.0271593851611267	3.75134961059663	150	1191213	1191854	641	false	504	80.50209496348	0.472	0.316839210409093	0.571651090342679	0.649532710280374	0.429906542056075	0.635514018691589	0.301	109	-0.00322860848836726	FALSE	FALSE	FALSE	FALSE	FALSE	8.22446	5.5	4.665936667	0.0661474539160985	4.98355	1.41331	0
b1133	10.963257736894	0.0086777198958114	0.0316610996624069	3.83524735673521	306	1191890	1192996	1106	false	712	100.88242259215	0.624	0.359400497406212	0.537488708220416	0.636856368563686	0.376693766937669	0.598915989159892	0.27	589	-0.392403626423496	FALSE	TRUE	FALSE	FALSE	FALSE	0	18.3666666666667	5.120733333	0	0	0	0
b1134	7.87307800892508	0.00565086596830802	0.0287098182535577	2.25291007695837	276	1193050	1193511	461	false	1014	92.9936401963923	0.494	0.288822372949489	0.502164502164502	0.590909090909091	0.402597402597403	0.512987012987013	0	8	-0.125461668632186	FALSE	TRUE	FALSE	FALSE	FALSE	0	0.6	0	0	0	0	0
b1135	7.02198557472248	0.00573379546572083	0.0326619609493996	2.38523811347609	288	1193521	1194174	653	false	1014	151.547613556926	0.39	0.288403862375815	0.512232415902141	0.577981651376147	0.440366972477064	0.518348623853211	0	0	-0.622271303886567	FALSE	TRUE	FALSE	FALSE	FALSE	0	0.5	0	0	0	0	0
b1136	14.6662965396341	0.0141667396484103	0.0386375377318362	6.26120126513268	306	1194346	1195596	1250	true	544	85.2294235713841	0.694	0.383702648974939	0.501998401278977	0.601918465227818	0.378896882494005	0.525179856115108	0.215	37682	0.00044637022502414	FALSE	TRUE	FALSE	FALSE	FALSE	0	79.8	10.173885	0	42.2183	0	0.2568
b1137	1.41747334447143	0.000756109556121495	0.0213368260947001	0.360353904430446	330	1196090	1196755	665	false	2125	234.1129523679	0.269	0.249260155086191	0.348348348348348	0.423423423423423	0.346846846846847	0.274774774774775	0	0	-0.951302395788854	FALSE	TRUE	FALSE	FALSE	FALSE	0	0	0	0	0	0	1
b1138	3.00709547626263	0.00105089049289725	0.0139788111311099	0.564520203398095	372	1196756	1197460	704	false	2125	703.257576916714	0.255	0.244257069203516	0.309219858156028	0.378723404255319	0.276595744680851	0.272340425531915	0	0	-0.0668662404683573	FALSE	FALSE	TRUE	FALSE	FALSE	0	0	0	0	0	0	1
b1139	7.44249203171186	0.00135195570827994	0.00726614527778797	0.948599599314078	486	1197918	1198811	893	true	613	119.986692118043	0.284	0.239183601144216	0.368008948545861	0.466442953020134	0.36241610738255	0.275167785234899	0	0	-1.12974442048575	FALSE	FALSE	TRUE	FALSE	FALSE	0	0	0	0	0	0	1
b1140	6.3597643392554	0.000946863042475933	0.00595533414111876	0.69715119281066	510	1198902	1200029	1127	false	0	177.207824045246	0.309	0.269632461834624	0.447695035460993	0.534574468085106	0.425531914893617	0.382978723404255	0	0	-0.289582734930656	FALSE	TRUE	FALSE	FALSE	FALSE	0	0	0	0	0	0	1
b1141	5.20929184670287	0.00112129387429523	0.00860995242572123	0.767343526584469	474	1200010	1200255	245	false	0	47.0313446068621	0.254	0.241830963636483	0.443089430894309	0.5	0.414634146341463	0.414634146341463	0	0	-0.164197550169501	FALSE	TRUE	FALSE	FALSE	FALSE	0	0	0	0	0	0	1
b1143	10.1106964654699	0.00394628790813081	0.015612328672345	1.94907898874766	342	1200720	1201061	341	true	2126	33.7266578187354	0.404	0.276913326429281	0.385964912280702	0.473684210526316	0.307017543859649	0.37719298245614	0	0	0.0526881936004955	FALSE	FALSE	FALSE	FALSE	FALSE	0	0	0	0	0	0	0
b1144	4.18373890918262	0.00170680228412695	0.0163184397609592	0.69524919463437	282	1200999	1201307	308	false	2127	73.6183606782896	0.329	0.266283535822197	0.469255663430421	0.514563106796116	0.349514563106796	0.543689320388349	0	0	0.158916194996173	FALSE	TRUE	FALSE	FALSE	FALSE	0	0	0	0	0	0	0
b1145	11.5348002745148	0.00495173151461066	0.017171451249316	2.35994343747524	330	1201482	1202156	674	false	2128	58.4318743246167	0.335	0.275682812274241	0.444444444444444	0.48	0.422222222222222	0.431111111111111	0	0	0.295541638621826	FALSE	TRUE	FALSE	FALSE	FALSE	0	0	0	0	0	0	0
b1146	2.94557835187893	0.00120655071345453	0.0163845679091835	0.752579240424299	432	1202247	1202447	200	true	2129	67.8983805921929	0.411	0.332271786032499	0.427860696517413	0.462686567164179	0.388059701492537	0.432835820895522	0	0	-0.207626733048615	FALSE	FALSE	FALSE	FALSE	FALSE	0	0	0	0	0	0	0
b1147	3.51187683713508	0.00139628988054848	0.0159036315372329	0.870927981722925	432	1202491	1203048	557	true	2129	226.503031561215	0.492	0.311490190486357	0.496415770609319	0.618279569892473	0.403225806451613	0.467741935483871	0	0	0.0629548425605044	FALSE	TRUE	FALSE	FALSE	FALSE	0	0	0	0	0	0	0
b1148	4.07890989428862	0.00126692174507575	0.0124241209333869	0.713468518852184	390	1203045	1203383	338	true	2129	309.368308990676	0.373	0.278971504117572	0.498525073746313	0.47787610619469	0.469026548672566	0.548672566371681	0	0	-0.204759025864032	FALSE	FALSE	FALSE	FALSE	FALSE	0	0	0	0	0	0	0
b4692	0	0	0.00654380016633151	0	Inf	1203393	1203626	233	true	0	Inf	0	0	0.542735042735043	0.525641025641026	0.576923076923077	0.525641025641026	0	0	0	FALSE	FALSE	FALSE	FALSE	FALSE	0	0	0	0	0	0	0
b4693	0	0	0	0	Inf	1203627	1204760	1133	true	2129	Inf	0	0	0.54320987654321	0.579365079365079	0.386243386243386	0.664021164021164	0	0	0	FALSE	FALSE	FALSE	FALSE	FALSE	0	0	0	0	0	0	0
b1150	0	0	0	0	444	1204772	1204954	182	true	2129	Inf	0.461	0.256721196937588	0.601092896174863	0.655737704918033	0.475409836065574	0.672131147540984	0	0	-0.0552685546825931	FALSE	FALSE	TRUE	FALSE	FALSE	0	0	0	0	0	0	0
b1151	0	0	0	0	420	1204954	1205365	411	true	2129	Inf	0.363	0	0.555825242718447	0.569343065693431	0.430656934306569	0.664233576642336	0	0	0.309013987395266	FALSE	FALSE	FALSE	FALSE	FALSE	0	0	0	0	0	0	0
b1152	0	0	0	0	Inf	1205366	1206145	779	true	2129	Inf	0.43	0	0.578205128205128	0.619230769230769	0.507692307692308	0.607692307692308	0	0	0.0530247788196281	FALSE	TRUE	FALSE	FALSE	FALSE	0	0	0	0	0	0	0
b1153	0	0	0	0	408	1206136	1206720	584	true	2129	Inf	0.492	0.286440347577012	0.572649572649573	0.584615384615385	0.507692307692308	0.625641025641026	0	0	0.255825795353013	FALSE	FALSE	FALSE	FALSE	FALSE	0	0	0	0	0	0	0
b1154	0	0	0.000848956157381192	0	510	1206724	1207353	629	true	2129	Inf	0.384	0.284546541601887	0.503174603174603	0.552380952380952	0.471428571428571	0.485714285714286	0	0	-0.0978788200113847	FALSE	FALSE	FALSE	FALSE	FALSE	0	0	0	0	0	0	0.572337042925278
b1155	5.65247731768039	0.000798283814767758	0.00564908991157421	0.435734341990933	378	1207355	1207768	413	true	2129	Inf	0.423	0.283440558341033	0.420289855072464	0.536231884057971	0.384057971014493	0.340579710144928	0	0	-0.555770302384598	FALSE	TRUE	FALSE	FALSE	FALSE	0	0	0	0	0	0	0.903147699757869
b1156	5.5479816307963	0.000709457099671953	0.00511506451812188	0.528496411508971	516	1207740	1208342	602	false	1172	Inf	0.486	0.304957991445844	0.477611940298507	0.562189054726368	0.472636815920398	0.398009950248756	0	0	-0.477103464720543	FALSE	TRUE	FALSE	FALSE	FALSE	0	0	0	0	0	0	0.632890365448505
b1157	0	0	0.00154526674711223	0	570	1208342	1208842	500	false	1172	Inf	0.366	0	0.467065868263473	0.532934131736527	0.526946107784431	0.341317365269461	0	0	-0.223009874849117	FALSE	FALSE	FALSE	FALSE	FALSE	0	0	0	0	0	0	1
b1158	4.75664474760134	0.000594966256728454	0.00500324315393519	0.458659047039169	534	1208908	1209462	554	true	863	116.468651622421	0.312	0.251177265447955	0.488288288288288	0.605405405405405	0.448648648648649	0.410810810810811	0	0	-0.508174584239665	FALSE	TRUE	FALSE	FALSE	FALSE	0	0	0	0	0	0	1
b1159	0	0	0.00968130940079385	0	Inf	1209569	1210402	833	true	654	Inf	0.276	0.238940454369609	0.383693045563549	0.485611510791367	0.363309352517986	0.302158273381295	0	0	-1.13296830914978	FALSE	TRUE	FALSE	FALSE	FALSE	0	0	0	0	0	0	1
b4519	0	0	0.0148107979112695	0	Inf	1210636	1210800	164	true	545	Inf	0	0	0.466666666666667	0.545454545454545	0.345454545454545	0.509090909090909	0	0	0	FALSE	FALSE	FALSE	FALSE	FALSE	0	0.0666666666666667	0	0	0	0	1
b1160	0	0	0.010905481842417	0	Inf	1210903	1211226	323	false	564	Inf	0.256	0.208865452188354	0.339506172839506	0.324074074074074	0.388888888888889	0.305555555555556	0	0	0	FALSE	TRUE	FALSE	FALSE	TRUE	0	0.566666666666667	0	0	0	0	1
b1161	2.65674858913104	0.00138976552991542	0.0209243062832675	0.698437841069696	348	1211926	1212330	404	false	1518	152.065574308685	0.341	0.284013691106185	0.367901234567901	0.422222222222222	0.311111111111111	0.37037037037037	0	0	-0.0980172720324681	FALSE	FALSE	FALSE	FALSE	FALSE	0	0.266666666666667	0	0	0	0	1
b1162	17.7068432675084	0.0122825243380516	0.0277463896923733	2.66413653475928	150	1212551	1213282	731	false	0	41.2834737935115	0.347	0.266163042793082	0.487704918032787	0.581967213114754	0.422131147540984	0.459016393442623	0	0	0.114143254718172	FALSE	TRUE	FALSE	FALSE	FALSE	0	4.33333333333333	4.13621	0	0	0	0.685362517099863
b1163	7.82038150647417	0.00403286064698628	0.0206274368770763	0.80492807007418	138	1213487	1214698	1211	false	0	154.85178044031	0.346	0.265840654356828	0.435643564356436	0.551980198019802	0.361386138613861	0.393564356435644	0	0	-0.345462409464863	FALSE	FALSE	FALSE	FALSE	FALSE	0	6.66666666666667	2.8939375	0	0	0	1
b1164	13.5397386326793	0.00488576725821282	0.0144338598868389	2.20162951279857	312	1215012	1215248	236	true	1520	17.4301739791634	0.329	0.226353727274645	0.417721518987342	0.556962025316456	0.354430379746835	0.341772151898734	0	0	-0.247036974641812	FALSE	FALSE	FALSE	FALSE	FALSE	0	0.3	0	0	0	0	0.995762711864407
b1165	10.9568833539238	0.00320113661069925	0.01168630351277	1.66417609077706	360	1215291	1215563	272	true	1520	42.2547514811767	0.244	0.200503049135799	0.36996336996337	0.417582417582418	0.340659340659341	0.351648351648352	0	0	-0.602156996369752	FALSE	FALSE	FALSE	FALSE	FALSE	0	0.0666666666666667	0	0	0	0	1
b1166	9.52092851295355	0.00232387824362605	0.00976324206389886	1.34892661535249	402	1215592	1215858	266	true	1520	70.1932030343102	0.287	0.244949833443612	0.348314606741573	0.426966292134831	0.325842696629214	0.292134831460674	0	0	-0.98836318661334	FALSE	TRUE	FALSE	FALSE	FALSE	0	0.1	0	0	0	0	1
b1167	5.50538627518417	0.000993476115807354	0.00721821188304626	0.593876065794038	414	1215971	1216219	248	true	1520	115.23999677481	0.286	0.254666426730698	0.357429718875502	0.421686746987952	0.253012048192771	0.397590361445783	0	0	-0.443952228222054	FALSE	TRUE	FALSE	FALSE	FALSE	0	0.0666666666666667	0	0	0	0	1
b1168	1.30597742157451	0.000406932547704342	0.0124636931996493	0.370063631770006	630	1216551	1218074	1523	true	1512	1166.17636326656	0.34	0.268040807155823	0.446194225721785	0.535433070866142	0.352362204724409	0.450787401574803	0	0	-0.874889562100515	FALSE	FALSE	FALSE	FALSE	FALSE	0	0.1	0	0	0	0	1
b4520	0	0	0.0104091268237007	0	Inf	1218206	1218424	218	true	2131	Inf	0.256	0.24291856536736	0.401826484018265	0.465753424657534	0.26027397260274	0.479452054794521	0	0	0	FALSE	FALSE	TRUE	FALSE	FALSE	0	0.3	0	0	0	0	1
b4491	0	0	0.00574847388488196	0	Inf	1218824	1221471	2647	true	0	Inf	0	0	0.432779456193353	0.487528344671202	0.437641723356009	0.373015873015873	0	0	0	FALSE	FALSE	FALSE	FALSE	FALSE	0	0.5	0	0	0	0	0.862108046845485
b1171	0	0	0.00282644535625394	0	378	1221528	1221857	329	false	2132	Inf	0.634	0.372239174018193	0.451515151515152	0.518181818181818	0.372727272727273	0.463636363636364	0	0	-0.477003560949322	FALSE	FALSE	FALSE	FALSE	FALSE	0	0.0333333333333333	0	0	0	0	1
b1172	0	0	0.00283477459513833	0	378	1221867	1222211	344	false	2132	Inf	0.592	0.363123271963249	0.521739130434783	0.626086956521739	0.521739130434783	0.417391304347826	0	10	-0.13395569030911	FALSE	FALSE	FALSE	FALSE	FALSE	0	0.0333333333333333	0	0	0	0	1
b4593	0	0	0.00481871550889546	0	Inf	1222213	1222386	173	false	0	Inf	0	0.27166628002454	0.32183908045977	0.310344827586207	0.241379310344828	0.413793103448276	0	0	0	FALSE	FALSE	FALSE	FALSE	FALSE	0	0	0	0	0	0	1
b4594	0	0	0.00528333999533067	0	Inf	1222487	1222672	185	true	0	Inf	0	0.149088581333495	0.381720430107527	0.354838709677419	0.467741935483871	0.32258064516129	0	0	0	FALSE	FALSE	FALSE	FALSE	FALSE	0	0	0	0	0	0	1
b4521	0	0	0.00955218999496579	0	Inf	1222787	1223130	343	true	2133	Inf	0.304	0	0.502906976744186	0.456140350877193	0.517543859649123	0.535087719298246	0	0	0	FALSE	FALSE	FALSE	FALSE	FALSE	0	0.1	0	0	0	0	0
b1174	21.3653780721297	0.0125022393670665	0.0234065399167922	3.68578608158564	204	1223502	1223768	266	false	699	18.4887131963776	0.454	0.342166259639829	0.434456928838951	0.606741573033708	0.269662921348315	0.426966292134831	0.275	1846	0.295052128097103	FALSE	FALSE	FALSE	FALSE	FALSE	0	5.4	0	0	0	0	0.578947368421053
b1175	49.2497804937458	0.030897930082517	0.0250948773966136	4.5622480938098	102	1223772	1224584	812	false	699	34.9760963249809	0.482	0.347204919750404	0.499384993849939	0.601476014760148	0.383763837638376	0.512915129151291	0.249	2460	0.321026425847199	FALSE	FALSE	FALSE	FALSE	FALSE	0	16.6333333333333	0	0	0	0	0
b1176	37.5905014382595	0.0237671982537029	0.0252906424169301	4.53801811493002	132	1224608	1225303	695	false	699	47.4261451423705	0.423	0.286102059435598	0.510057471264368	0.612068965517241	0.443965517241379	0.474137931034483	0.321	139	-0.0716290019996038	FALSE	TRUE	FALSE	FALSE	FALSE	0	15.0333333333333	0	0	0	0	0.0647482014388489
b1177	12.9099928764642	0.00454043083926884	0.0140679576904999	2.24252729519487	342	1225823	1226191	368	true	1513	28.5050505853407	0.381	0.288711508356986	0.422764227642276	0.455284552845528	0.422764227642276	0.390243902439024	0	8	-0.868535263290905	FALSE	FALSE	FALSE	FALSE	FALSE	0	0.166666666666667	7.77582	0	0	0	1
b1178	16.6518941218959	0.00510889147784216	0.012272217059378	3.80577037579414	516	1226294	1226695	401	false	872	24.0813445644431	0.391	0.273357422456341	0.430348258706468	0.470149253731343	0.365671641791045	0.455223880597015	0	194	-0.804697309769329	FALSE	FALSE	FALSE	FALSE	FALSE	0	0.666666666666667	10.9863	0	0	0	1
b1179	0	0	0.0130453520614837	0	Inf	1226937	1227230	293	true	1514	Inf	0.399	0.297670667284222	0.438775510204082	0.551020408163265	0.285714285714286	0.479591836734694	0.361	93	-0.323735609568462	FALSE	FALSE	FALSE	FALSE	FALSE	0	2.36666666666667	4.41353	0	0	0	0
b1180	21.2957552550935	0.0072384196840742	0.0135959858617232	2.69787153339204	258	1227302	1227961	659	true	1515	30.9451339999967	0.476	0.302691555551723	0.51969696969697	0.609090909090909	0.409090909090909	0.540909090909091	0	218	-0.268739007454776	FALSE	TRUE	FALSE	FALSE	FALSE	0	3.13333333333333	11.06415	0	0	0	0
b1181	14.1936744068085	0.00439150226742566	0.0123759419627637	1.97890330965598	312	1228038	1228499	461	true	1516	32.4792570822159	0.527	0.317709439378325	0.476190476190476	0.545454545454545	0.396103896103896	0.487012987012987	0	0	-0.214826681653058	FALSE	TRUE	FALSE	FALSE	FALSE	0	1.36666666666667	3.40633	0	0	0	0.501084598698482
b1182	0	0	0.00259489661894463	0	Inf	1228706	1229617	911	false	510	Inf	0.432	0.327958199386573	0.411184210526316	0.480263157894737	0.322368421052632	0.430921052631579	0	0	-0.287310915400054	FALSE	FALSE	FALSE	FALSE	FALSE	0	0.0666666666666667	0	0	0	0	1
b1183	0	0	0	0	378	1229990	1230409	419	true	1266	Inf	0.453	0.28234771760966	0.480952380952381	0.571428571428571	0.371428571428571	0.5	0	0	0.0375596318220417	FALSE	TRUE	FALSE	FALSE	TRUE	0	0.4	0	0	0	0	1
b1184	6.31088313454046	0.00115894805661553	0.00734571077871764	0.853303998392829	510	1230409	1231677	1268	true	1266	Inf	0.362	0.272155572631356	0.509850275807723	0.565011820330969	0.42789598108747	0.536643026004728	0	0	0.182374456561035	FALSE	FALSE	FALSE	FALSE	TRUE	0	0.566666666666667	0	0	0	0	0.00473186119873817
b1185	11.3642400124588	0.00536581039540907	0.0188866493123216	2.04636828383894	264	1231723	1232253	530	false	284	46.6375225636692	0.536	0.293181252677439	0.527306967984934	0.581920903954802	0.401129943502825	0.598870056497175	0.307	69	0	FALSE	FALSE	TRUE	FALSE	FALSE	0	4.8	5.08996	0	0	0	0
b1186	13.9486815929277	0.0049211505705933	0.0141121597415728	2.3879671812383	336	1232399	1233940	1541	false	774	110.476390885668	0.515	0.32561967034411	0.528534370946822	0.56420233463035	0.375486381322957	0.64591439688716	0.343	7	0.353461276913672	FALSE	FALSE	TRUE	FALSE	FALSE	14.1328	16.5666666666667	3.695212	0.146360224239893	9.60665	1.76911	0
b1187	15.1230405294745	0.00687384337295968	0.0181811147290459	2.26448268521985	228	1234161	1234880	719	true	339	47.5433494077255	0.447	0.281213792852484	0.5125	0.583333333333333	0.4125	0.541666666666667	0.342	360	-0.104611070204674	FALSE	TRUE	FALSE	FALSE	FALSE	0	5.83333333333333	3.87145	0	0	0	0
b1188	0	0	0.00319907439957638	0	150	1234932	1236464	1532	false	1511	Inf	0.488	0.330621142161161	0.498369210697978	0.545988258317025	0.340508806262231	0.608610567514677	0	0	-0.178625514707734	FALSE	TRUE	FALSE	FALSE	TRUE	0	0.533333333333333	7.177706	0	11.6664	0	0
b1189	0	0	0.00100311239870193	0	168	1236794	1238092	1298	true	238	Inf	0.486	0.311324306769216	0.562740569668976	0.635103926096998	0.454965357967667	0.598152424942263	0.313	48	0.0601323018445772	FALSE	FALSE	FALSE	FALSE	FALSE	12.8953	13.3	3.698356667	0.128667090555948	0	2.32829	0
b1190	39.8548521242557	0.00898511177646495	0.00901783476546546	1.94891244615057	150	1238102	1239172	1070	true	238	Inf	0.43	0.287519139250488	0.579831932773109	0.633053221288515	0.464985994397759	0.641456582633053	0	21	0.229538393215682	FALSE	TRUE	FALSE	FALSE	FALSE	12.8953	10.0333333333333	3.698356667	0.0970646472615047	0	2.32829	0
b1191	9.91921698372072	0.00318019726082972	0.0128243883203645	1.65329034310455	360	1239558	1241294	1736	false	217	175.013814381629	0.43	0.297240730598014	0.523316062176166	0.604490500863558	0.40587219343696	0.559585492227979	0	3	-0.094696629260568	FALSE	FALSE	TRUE	FALSE	FALSE	11.9873	4.1	4.006638	0.0393904209844031	7.23156	1.40582	0
b1192	11.7043120699277	0.0044700749321554	0.0152766771953749	2.13039094911271	330	1241389	1242303	914	false	592	78.0908774936353	0.45	0.307178928316412	0.530054644808743	0.6	0.429508196721312	0.560655737704918	0	75	0.36286576107085	FALSE	TRUE	FALSE	FALSE	FALSE	0	1.23333333333333	3.89014	0	0	0	0
b1193	21.2408775423099	0.0125297388313579	0.0235955201123866	3.26005546384042	180	1242403	1243014	611	true	313	28.765289888939	0.452	0.292641056394936	0.519607843137255	0.553921568627451	0.446078431372549	0.558823529411765	0.357	120	0.0140999851668759	FALSE	FALSE	FALSE	FALSE	FALSE	0	3.06666666666667	4.471365	0	0	0	0
b1194	1.96179519934724	0.00118203448218793	0.0241010780856479	0.604272821220691	354	1243016	1243750	734	false	0	374.147107834817	0.406	0.285345136131502	0.507482993197279	0.583673469387755	0.379591836734694	0.559183673469388	0	734	-0.384617381520556	FALSE	FALSE	FALSE	FALSE	FALSE	0	0.433333333333333	0	0	0	0	0
b1195	6.75740079025056	0.00262363179200684	0.0155304198963137	1.40936963734643	372	1243951	1244205	254	true	2130	37.5884171864522	0.377	0.255225871770237	0.533333333333333	0.576470588235294	0.423529411764706	0.6	0	0	-0.0628520730784921	FALSE	FALSE	TRUE	FALSE	FALSE	0	0	0	0	0	0	0.28740157480315
b1196	0	0	0.00405121118187509	0	654	1244383	1244823	440	true	1519	Inf	0.368	0.28794096512229	0.414965986394558	0.489795918367347	0.374149659863946	0.380952380952381	0	0	-0.239436436360272	FALSE	FALSE	FALSE	FALSE	FALSE	0	0.0333333333333333	3.58061	0	0	0	1
b1197	0	0	0.00132856695717193	0	216	1244902	1246599	1697	false	1224	Inf	0.463	0.312092715866601	0.522968197879859	0.581272084805654	0.418727915194346	0.568904593639576	0	14	-0.727886050724313	FALSE	FALSE	FALSE	FALSE	TRUE	0	1.3	5.113764	0	9.35494	0	0.253977607542722
b1198	24.2082610514719	0.011367097046322	0.0187821785664871	2.85915761164136	174	1246919	1248337	1418	false	259	62.3178459754494	0.461	0.303489638761499	0.501761804087385	0.640591966173362	0.39323467230444	0.471458773784355	0	238	-0.0398163105250227	FALSE	FALSE	FALSE	FALSE	TRUE	0	10.6	0	0	0	0	0.0444287729196051
b1199	16.8090366769825	0.00818457879019218	0.0194766159357597	2.90882561434695	246	1248348	1248980	632	false	259	99.9166692837137	0.465	0.293198680268022	0.535545023696682	0.582938388625592	0.459715639810427	0.563981042654028	0	38	0.0308781064014116	FALSE	TRUE	FALSE	FALSE	FALSE	0	4.46666666666667	0	0	0	0	0
b1200	17.1700414745005	0.00829366667211681	0.0193212501773717	2.94759579828573	246	1248991	1250061	1070	false	259	158.491715090805	0.49	0.310705088577822	0.530345471521942	0.627450980392157	0.42296918767507	0.540616246498599	0	300	0	FALSE	TRUE	FALSE	FALSE	TRUE	0	8.86666666666667	0	0	0	0	0
b1201	0	0	0.00226158254398848	0	222	1250289	1252208	1919	true	260	Inf	0.375	0.272027191497094	0.514583333333333	0.596875	0.4265625	0.5203125	0	0	-0.162398688345254	FALSE	TRUE	FALSE	FALSE	FALSE	0	2.5	4.06257	0	7.20328	0	0
b1202	0	0	0.000321033547783648	0	348	1252308	1255175	2867	false	1517	Inf	0.401	0.294089195433522	0.497907949790795	0.51673640167364	0.46234309623431	0.514644351464435	0	0	-0.101513254392041	FALSE	FALSE	FALSE	FALSE	FALSE	0	0.533333333333333	0	0	0	0	0.144401813742588
b1203	43.0603120108335	0.0177358687066085	0.0164753740773141	4.15404113048173	162	1255944	1257035	1091	false	919	29.9317289434336	0.663	0.383387570804413	0.51007326007326	0.623626373626374	0.368131868131868	0.538461538461538	0.219	3221	-0.377026934891058	FALSE	TRUE	FALSE	FALSE	FALSE	0	31.8	0	0	0	0	0.153987167736022
b1204	19.5110680409966	0.00842614943515775	0.0172746041732882	2.92174246362406	240	1257152	1257736	584	false	919	55.2682847892324	0.453	0.284163269011275	0.497435897435897	0.594871794871795	0.415384615384615	0.482051282051282	0.308	606	-0.19949306866228	FALSE	TRUE	FALSE	FALSE	FALSE	0	4.33333333333333	0	0	0	0	0
b1205	8.28294223167	0.0044688864349981	0.0215811546670516	2.40060852800461	372	1258014	1258292	278	true	1522	33.5629529006084	0.46	0.318581232515087	0.530465949820789	0.612903225806452	0.397849462365591	0.580645161290323	0	0	-0.375623316605566	FALSE	FALSE	FALSE	FALSE	TRUE	0	0.266666666666667	0	0	0	0	0
b1206	5.49872061179577	0.00221078662682818	0.0160821891702272	1.03450084001765	324	1258347	1260026	1679	false	0	305.343755127008	0.504	0.313113481721594	0.546428571428571	0.632142857142857	0.435714285714286	0.571428571428571	0	1	-0.148304022147512	FALSE	FALSE	TRUE	FALSE	FALSE	0	2.46666666666667	0	0	0	0	0
b1207	0	0	0.030748447223968	0	Inf	1260151	1261098	947	false	618	Inf	0.698	0.367998598431762	0.525316455696203	0.642405063291139	0.40506329113924	0.528481012658228	0.191	6185	0.0602396255784061	FALSE	TRUE	FALSE	FALSE	FALSE	0	52.3666666666667	0	0	0	0	0
b1208	14.0515289470689	0.00960484031397541	0.027341765725726	3.5798732868257	258	1261249	1262100	851	false	618	Inf	0.38	0.275817220056091	0.534037558685446	0.626760563380282	0.447183098591549	0.528169014084507	0	182	-0.515020392049694	FALSE	TRUE	FALSE	FALSE	FALSE	0	7	0	0	0	0	0
b1209	0	0	0.020929113556868	0	Inf	1262100	1262723	623	false	618	Inf	0.486	0.333836111094661	0.514423076923077	0.581730769230769	0.394230769230769	0.567307692307692	0.351	270	-0.13733753074558	FALSE	FALSE	FALSE	FALSE	FALSE	0	4.3	0	0	0	0	0
b1210	6.45247376098456	0.00340621778849303	0.0211157327540889	2.80275955570974	570	1262937	1264193	1256	true	498	194.654026738475	0.532	0.312765322166218	0.543357199681782	0.651551312649165	0.393794749403341	0.58472553699284	0	1	-0.223904426265133	FALSE	TRUE	FALSE	FALSE	FALSE	0	6.76666666666667	0	0	0	0	0
b1211	21.6154556754952	0.00838184941179813	0.0155108447170982	2.54360827197825	210	1264235	1265317	1082	true	498	244.710801679687	0.601	0.338770009543043	0.530009233610342	0.678670360110803	0.404432132963989	0.506925207756233	0.361	158	0.135190515415783	FALSE	TRUE	FALSE	FALSE	FALSE	0	9	0	0	0	0	0
b1212	8.32147955783732	0.00364392033412956	0.0175157329116919	1.57894240040362	300	1265317	1266150	833	true	498	344.813192631963	0.445	0.276948203405278	0.551558752997602	0.690647482014389	0.424460431654676	0.539568345323741	0	0	0.0692595285021937	FALSE	TRUE	FALSE	FALSE	FALSE	0	4.46666666666667	0	0	0	0	0
b1213	7.99310010205877	0.00422104682177835	0.0211234528174676	1.97516867068643	324	1266147	1266539	392	true	1526	49.0422983566831	0.415	0.281779905247244	0.475826972010178	0.534351145038168	0.381679389312977	0.511450381679389	0	0	0.153625825647625	FALSE	FALSE	TRUE	FALSE	FALSE	0	1.66666666666667	0	0	0	0	0
b1214	12.2230579687681	0.00756825763032401	0.0247671495943558	2.95183144081343	270	1266543	1267352	809	true	1526	115.228681671491	0.432	0.298616261338158	0.464197530864198	0.574074074074074	0.318518518518519	0.5	0.35	0	-0.259357830214984	FALSE	TRUE	FALSE	FALSE	FALSE	0	7.96666666666667	0	0	0	0	0.564894932014833
b1215	15.5219772089044	0.0112795583902129	0.0290673236750849	3.91115360262951	240	1267388	1268242	854	true	1526	170.247445615436	0.651	0.344526325466364	0.515789473684211	0.621052631578947	0.357894736842105	0.568421052631579	0.252	2482	0.248395033628125	FALSE	TRUE	FALSE	FALSE	FALSE	0	14.0666666666667	0	0	0	0	0.101873536299766
b4419	0	0	0.0296860013452495	0	Inf	1268391	1268498	107	false	595	Inf	0.481	0.299146844320249	0.555555555555556	0.5	0.472222222222222	0.694444444444444	0	0	0	FALSE	FALSE	FALSE	FALSE	FALSE	0	0.2	0	0	0	0	0
b4420	0	0	0.0284251161833941	0	Inf	1268546	1268612	66	true	962	Inf	0	0	0.522388059701492	0.681818181818182	0.363636363636364	0.5	0	0	0	TRUE	FALSE	FALSE	FALSE	FALSE	0	0.2	0	0	0	0	0
b4421	0	0	0.0300806576066651	0	Inf	1268926	1269033	107	false	596	Inf	0.487	0.297712530427582	0.583333333333333	0.527777777777778	0.5	0.722222222222222	0	0	0	FALSE	FALSE	FALSE	FALSE	FALSE	0	0.166666666666667	0	0	0	0	0
b4422	0	0	0.0290498109371907	0	Inf	1269081	1269146	65	true	963	Inf	0	0	0.5	0.545454545454545	0.409090909090909	0.545454545454545	0	0	0	TRUE	FALSE	FALSE	FALSE	FALSE	0	0.133333333333333	0	0	0	0	0
b4423	0	0	0.0308406248593432	0	Inf	1269461	1269568	107	false	597	Inf	0.481	0.299146844320249	0.555555555555556	0.5	0.472222222222222	0.694444444444444	0	0	0	FALSE	FALSE	FALSE	FALSE	FALSE	0	0.0666666666666667	0	0	0	0	0
b4424	0	0	0.0274278786267445	0	Inf	1269616	1269683	67	true	964	Inf	0	0	0.485294117647059	0.545454545454545	0.409090909090909	0.5	0	0	0	TRUE	FALSE	FALSE	FALSE	FALSE	0	0.233333333333333	0	0	0	0	0
b1216	10.904424161414	0.00496792664081959	0.0182235267714509	2.32465866253558	324	1269972	1271072	1100	false	165	100.87648680179	0.41	0.282981064297971	0.487738419618529	0.547683923705722	0.386920980926431	0.528610354223433	0	0	-0.0432839995102707	FALSE	FALSE	TRUE	FALSE	FALSE	0	5.63333333333333	4.155166667	0	0	0	0.532727272727273
b1217	10.5908505734845	0.00405384989957198	0.0153107623280846	2.17765807695386	372	1271342	1271572	230	true	166	21.7168581885041	0.588	0.335023685345593	0.454545454545455	0.584415584415584	0.350649350649351	0.428571428571429	0	12	-0.353178481402102	FALSE	TRUE	FALSE	FALSE	FALSE	0	0	0	0	0	0	0
b1218	11.9400870173039	0.00548849990362927	0.0183868003496965	2.6632710086975	336	1271730	1272425	695	true	166	79.9241391733734	0.387	0.257709774586482	0.547413793103448	0.625	0.469827586206897	0.547413793103448	0	0	-0.224058529994529	FALSE	TRUE	FALSE	FALSE	FALSE	0	1.03333333333333	0	0	0	0	0
b1219	13.7264438378804	0.00652622281475687	0.0190179565569537	3.27980574777675	348	1272469	1272822	353	false	1524	25.7167846362244	0.387	0.288634556896085	0.516949152542373	0.576271186440678	0.389830508474576	0.584745762711864	0.354	1552	-0.347837571478172	FALSE	TRUE	FALSE	FALSE	FALSE	0	2.06666666666667	19.4424	0	0	0	0
b1220	9.53280907077636	0.00354730765451371	0.0148846268845908	1.41425494884254	276	1273007	1274401	1394	true	1525	146.231817888121	0.378	0.272061505663044	0.505376344086022	0.593548387096774	0.410752688172043	0.511827956989247	0	0	-0.250366391124279	FALSE	FALSE	FALSE	FALSE	FALSE	0	0.566666666666667	3.054685	0	48.4914	0	0
b1221	24.6418211312602	0.00880600560421967	0.0142944071500438	3.28213517306625	258	1274402	1275052	650	false	0	26.3779205496878	0.514	0.333769829595606	0.517665130568356	0.631336405529954	0.354838709677419	0.566820276497696	0	788	0.320851245031978	FALSE	TRUE	FALSE	FALSE	FALSE	0	4.46666666666667	4.326146667	0	11.6868	0	0
b1222	6.44469487928863	0.00214446595706698	0.0133099611214096	1.61604149991921	522	1275045	1276841	1796	false	0	278.678825551823	0.417	0.282779695073189	0.533667223149694	0.636060100166945	0.402337228714524	0.562604340567613	0	0	-0.161973569591453	FALSE	FALSE	TRUE	FALSE	TRUE	0	2.46666666666667	4.326146667	0	11.6868	0	0
b1223	5.50338024661579	0.000745407586858277	0.0054178163489005	0.393967694848468	366	1277180	1278571	1391	true	0	252.753750907067	0.535	0.309629372518771	0.536637931034483	0.53448275862069	0.47198275862069	0.603448275862069	0	0	-0.32838698056119	FALSE	FALSE	TRUE	FALSE	FALSE	0	0.133333333333333	0	0	0	0	0
b1224	0	0	0	0	576	1279087	1282830	3743	true	0	Inf	0.662	0.360299717053711	0.549412393162393	0.587339743589744	0.423878205128205	0.637019230769231	0	0	0.280628770157698	FALSE	FALSE	FALSE	FALSE	FALSE	0	0.8	5.679545	0	0	0	0.0253807106598985
b1225	0	0	0.000245066105037724	0	360	1282827	1284365	1538	true	0	Inf	0.696	0.366993517633103	0.537361923326836	0.576998050682261	0.407407407407407	0.627680311890838	0	4	-0.0538835826154607	FALSE	FALSE	FALSE	FALSE	FALSE	0	0.166666666666667	5.679545	0	0	0	0
b1226	6.13102156584083	0.00143108844709103	0.00933670470229221	0.682041782595444	330	1284362	1285072	710	true	0	115.804518443678	0.599	0.342085114774429	0.563994374120956	0.69620253164557	0.362869198312236	0.632911392405063	0	0	-0.0316865808106126	FALSE	TRUE	FALSE	FALSE	FALSE	0	0.133333333333333	5.679545	0	0	0	0
b1227	1.50597442286323	0.000867564513742738	0.0230432735263401	0.428491738181359	342	1285072	1285749	677	true	0	449.542827369443	0.606	0.334496879802248	0.558997050147493	0.575221238938053	0.384955752212389	0.716814159292035	0	0	0.567594441997253	FALSE	FALSE	TRUE	FALSE	FALSE	0	0.166666666666667	5.679545	0	0	0	0
b4425	0	0	0.0462485040671063	0	Inf	1286289	1286459	170	false	1074	Inf	0	0	0.578947368421053	0.596491228070175	0.596491228070175	0.543859649122807	0	0	0	TRUE	FALSE	FALSE	FALSE	FALSE	0	0.8	0	0	0	0	0
b1229	3.5570632310154	0.00395648673179403	0.0444916097897378	1.54314011236571	270	1286310	1286399	89	false	1254	Inf	0.15	0.106828191739946	0.644444444444444	0.633333333333333	0.733333333333333	0.566666666666667	0	0	-0.0733052173537398	FALSE	TRUE	FALSE	FALSE	FALSE	0	0.266666666666667	0	0	0	0	0
b1230	0	0	0.0522526394999812	0	Inf	1286467	1286551	84	false	1254	Inf	0	0	0.588235294117647	0.607142857142857	0.607142857142857	0.571428571428571	0	0	0	TRUE	TRUE	FALSE	FALSE	FALSE	0	4.6	0	0	0	0	0
b1231	0	0	0.0520060054630834	0	Inf	1286761	1286845	84	false	1254	Inf	0	0	0.588235294117647	0.607142857142857	0.607142857142857	0.571428571428571	0	0	0	TRUE	TRUE	FALSE	FALSE	FALSE	0	2	0	0	0	0	0
b1232	17.3675085159014	0.0174452161072455	0.0401789723408466	4.38798245642659	174	1287005	1287847	842	false	929	48.481335087821	0.493	0.317243939446279	0.472123368920522	0.601423487544484	0.334519572953737	0.480427046263345	0.285	1735	0.436164232701003	FALSE	TRUE	FALSE	FALSE	FALSE	0	11.5666666666667	3.39216	0	0	0	0
b1233	10.8707099166679	0.00855950082041526	0.0314956461391398	3.19025900836499	258	1287897	1288355	458	false	1523	42.1315630267858	0.385	0.236131770788484	0.464052287581699	0.535947712418301	0.483660130718954	0.372549019607843	0.352	6	0.0129099097841703	FALSE	TRUE	FALSE	FALSE	FALSE	0	3.8	4.22945	0	0	0	0
b1234	13.8301724343198	0.00857130071183025	0.0247901485033127	2.74948949339108	222	1288468	1289373	905	true	1069	65.4366389354789	0.362	0.266147726559451	0.502207505518764	0.586092715231788	0.45364238410596	0.466887417218543	0	0	-0.110245335000002	FALSE	TRUE	FALSE	FALSE	FALSE	0	3.43333333333333	0	0	0	0	0
b1235	23.2413735054536	0.0120142000430018	0.0206772633987104	2.50193898164706	144	1289465	1290478	1013	true	1069	109.02270323423	0.338	0.257426283245665	0.486193293885602	0.618343195266272	0.366863905325444	0.473372781065089	0	3	0.335696768268592	FALSE	TRUE	FALSE	FALSE	FALSE	0	2.63333333333333	0	0	0	0	0.44817374136229
b1236	12.2900011726277	0.00832159780972183	0.0270841237289893	3.53378763420471	294	1290680	1291588	908	true	412	73.8811971818437	0.548	0.324549684668349	0.46974697469747	0.610561056105611	0.353135313531353	0.445544554455446	0.227	2233	0.128419145718972	FALSE	TRUE	FALSE	FALSE	FALSE	0	9.8	9.56551	0	0	0	0
b1237	22.7833799225727	0.0179517064723214	0.0315171963656466	5.29234386846635	204	1291732	1292145	413	false	0	18.1272489597041	0.649	0.393408639871418	0.466183574879227	0.623188405797101	0.376811594202899	0.398550724637681	0.185	20994	-0.330963763201192	FALSE	FALSE	FALSE	FALSE	FALSE	0	124.6	4.91911	0	0	0	0.801452784503632
b1238	10.5211948421269	0.00484181745845132	0.0184078615826585	2.18182480841486	312	1292750	1293367	617	true	1192	58.6435294905414	0.389	0.285188306054938	0.422330097087379	0.543689320388349	0.364077669902913	0.359223300970874	0.413	112	-0.565567039088121	FALSE	TRUE	FALSE	FALSE	FALSE	0	2.76666666666667	3.877335	0	0	0	1
b4573	0	0	0.02243040420113	0	Inf	1293649	1294545	896	false	0	Inf	0	0	0.554069119286511	0.615384615384615	0.488294314381271	0.558528428093645	0	0	0	FALSE	FALSE	FALSE	FALSE	FALSE	0	0	0	0	0	0	0
b1241	14.2444260441753	0.00845008932708484	0.0237288306341839	4.53924188856888	372	1294669	1297344	2675	false	22	187.792754281864	0.748	0.36354397133236	0.506352765321375	0.600896860986547	0.413677130044843	0.504484304932735	0.262	2853	0.151081128398561	FALSE	FALSE	FALSE	FALSE	FALSE	10.6173	29.5	13.36565	0.0960205898568513	15.7851	3.20312	0
b1242	0	0	0.00395619002362691	0	Inf	1297821	1298468	647	true	1521	Inf	0.386	0.277150905106179	0.478395061728395	0.472222222222222	0.398148148148148	0.564814814814815	0	0	0.314616808183654	FALSE	FALSE	TRUE	FALSE	FALSE	0	1.26666666666667	4.04885	0	0	0	0
b1243	47.3365349395635	0.00580896376486396	0.00490865144420098	4.6792593578871	558	1299206	1300837	1631	true	0	34.4554159294161	0.552	0.329695196833078	0.477328431372549	0.536764705882353	0.387867647058824	0.507352941176471	0.197	20761	-0.361598848076145	FALSE	FALSE	FALSE	FALSE	FALSE	13.0693	18.0333333333333	6.434641667	0.0990019436101041	26.0519	4.85562	0
b1244	0	0	0.00381929131659905	0	174	1300923	1301843	920	true	0	Inf	0.391	0.288209837266345	0.457111834961998	0.501628664495114	0.400651465798046	0.469055374592834	0.266	174	-0.803925449491242	FALSE	FALSE	TRUE	FALSE	FALSE	13.0693	4.43333333333333	6.434641667	0.0243387402960145	26.0519	4.85562	0.444565217391304
b1245	0	0	0.000855416018370208	0	198	1301858	1302766	908	true	0	Inf	0.467	0.297281947769296	0.523652365236524	0.574257425742574	0.386138613861386	0.610561056105611	0.263	447	0.23366822802873	FALSE	FALSE	TRUE	FALSE	FALSE	13.0693	6.53333333333333	6.434641667	0.0358676172783372	26.0519	4.85562	0
b1246	0	0	0	0	198	1302778	1303791	1013	true	0	Inf	0.445	0.29518155572303	0.517751479289941	0.591715976331361	0.402366863905325	0.559171597633136	0.231	494	0.110062752529487	FALSE	FALSE	FALSE	FALSE	FALSE	13.0693	5.16666666666667	6.434641667	0.0283646973374605	26.0519	4.85562	0
b1247	0	0	0.00360633305037382	0	264	1303788	1304792	1004	true	0	Inf	0.438	0.307791364799242	0.515422885572139	0.602985074626866	0.388059701492537	0.555223880597015	0.258	263	0.193226404714654	FALSE	FALSE	FALSE	FALSE	FALSE	13.0693	6.16666666666667	6.434641667	0.0338546387576142	26.0519	4.85562	0
b1248	63.0468279952921	0.011570891174003	0.00734114088966828	3.61153427997628	216	1304845	1305174	329	false	0	5.21834341966526	0.537	0.324231403338598	0.472727272727273	0.672727272727273	0.254545454545455	0.490909090909091	0.369	0	0.2253158009045	FALSE	TRUE	FALSE	FALSE	FALSE	0	2.6	0	0	0	0	0
b1249	45.2532611349572	0.00865968580497277	0.00765441922883507	3.0776801748047	246	1305209	1306669	1460	false	0	32.2628682084567	0.403	0.273507369788206	0.516769336071184	0.574948665297741	0.410677618069815	0.564681724845996	0	7	0.449531814002789	FALSE	FALSE	TRUE	FALSE	FALSE	0	4.93333333333333	0	0	0	0	0
b4595	0	0	0.0103865774260415	0	Inf	1306812	1306985	173	true	1536	Inf	0	0.230965742033201	0.505747126436782	0.431034482758621	0.46551724137931	0.620689655172414	0.293	0	0	FALSE	FALSE	FALSE	FALSE	FALSE	0	2.06666666666667	0	0	0	0	1
b1250	31.1708657951862	0.0037166378374988	0.00476937389153016	1.51393602369733	282	1307040	1308293	1253	false	576	40.1977926514156	0.351	0.265369797474579	0.423444976076555	0.466507177033493	0.349282296650718	0.454545454545455	0	22	-1.10494907571065	FALSE	FALSE	TRUE	FALSE	FALSE	0	2.16666666666667	3.858345	0	48.9825	0	1
b1251	36.8696827802384	0.00684884875500148	0.00743033108890468	3.56051357175038	360	1308593	1308889	296	false	1530	8.0282762877106	0.476	0.300692351477294	0.488215488215488	0.656565656565657	0.434343434343434	0.373737373737374	0	1047	-0.00803992612224569	FALSE	TRUE	FALSE	FALSE	FALSE	0	3.23333333333333	0	0	0	0	0
b1252	63.4802551868773	0.00927057862171081	0.00584155094803541	2.97380285385029	222	1309113	1309832	719	true	1214	11.3263564849158	0.439	0.284258809216633	0.544444444444444	0.65	0.475	0.508333333333333	0	120	0.00439642694616005	FALSE	FALSE	TRUE	FALSE	FALSE	0	3.36666666666667	4.63585	0	0	0	0
b1253	43.7058876900802	0.00619801753426185	0.00567247834270035	3.38311893837601	378	1309872	1310270	398	false	1527	9.10632459457705	0.396	0.292422765412426	0.483709273182957	0.586466165413534	0.43609022556391	0.428571428571429	0.289	158	0.22068855200825	FALSE	TRUE	FALSE	FALSE	FALSE	0	4.56666666666667	0	0	0	0	0
b1254	0	0	0.00359371253209127	0	324	1310375	1310914	539	false	1528	Inf	0.48	0.308476156531129	0.464814814814815	0.483333333333333	0.305555555555556	0.605555555555556	0.38	0	0.145674646768162	FALSE	FALSE	TRUE	FALSE	FALSE	0	1.66666666666667	0	0	0	0	0
b1255	0	0	0.00209598801079115	0	246	1310944	1311687	743	false	1528	Inf	0.372	0.282704734914809	0.493279569892473	0.524193548387097	0.395161290322581	0.560483870967742	0.378	0	0.273859525429245	FALSE	FALSE	TRUE	FALSE	FALSE	0	1.2	0	0	0	0	0.152086137281292
b1256	0	0	0.000194670464065056	0	558	1312044	1312682	638	true	808	Inf	0.473	0.303963477502681	0.500782472613459	0.553990610328638	0.469483568075117	0.47887323943662	0	10	0.0255631735975701	FALSE	FALSE	FALSE	FALSE	FALSE	0	0.266666666666667	15.68235	0	0	0	1
b1257	0	0	0	0	Inf	1312742	1313248	506	false	1529	Inf	0.413	0.300731879297818	0.406311637080868	0.520710059171598	0.36094674556213	0.337278106508876	0	2	-0.473994221973184	FALSE	TRUE	FALSE	FALSE	TRUE	0	0.1	0	0	0	0	1
b1258	0	0	0	0	1008	1313294	1313794	500	false	1529	Inf	0.476	0.355756864762041	0.431137724550898	0.562874251497006	0.323353293413174	0.407185628742515	0	16	-0.0886688166029526	FALSE	FALSE	FALSE	FALSE	TRUE	0	0	0	0	0	0	1
b1259	0	0	0	0	Inf	1313880	1314059	179	false	1529	Inf	0.602	0.397087164391331	0.511111111111111	0.633333333333333	0.55	0.35	0	0	-0.573429596161738	FALSE	TRUE	FALSE	FALSE	FALSE	0	0	0	0	0	0	1
b1260	0	0	0.0111369689480135	0	Inf	1314440	1315246	806	false	1235	2.88075073506176	0.506	0.31735773092294	0.535315985130111	0.635687732342007	0.41635687732342	0.553903345724907	0	4479	0.449675053487129	FALSE	TRUE	FALSE	TRUE	FALSE	0	3.96666666666667	0	0	0	0	0.305210918114144
b1261	73.9320331005538	0.0205079781843811	0.0110955845926696	4.80331616625006	162	1315246	1316439	1193	false	1235	23.1659115751854	0.564	0.331757554466028	0.546901172529313	0.623115577889447	0.422110552763819	0.595477386934673	0	3473	0.229238611630446	FALSE	TRUE	FALSE	TRUE	FALSE	0	5.46666666666667	0	0	0	0	0
b1262	76.183355800945	0.021791817111234	0.0114417732756076	4.16084637963646	132	1316451	1317809	1358	false	1235	39.1823862138417	0.491	0.313738465721847	0.528329654157469	0.63355408388521	0.388520971302428	0.562913907284768	0	620	-0.142098664806866	FALSE	TRUE	FALSE	TRUE	FALSE	0	2.73333333333333	0	0	0	0	0
b1263	99.5849608596396	0.0246735624806937	0.00991055768570114	4.07034187343806	114	1317813	1319408	1595	false	1235	57.0078020900895	0.524	0.311458286287061	0.56390977443609	0.656015037593985	0.428571428571429	0.607142857142857	0	630	-0.732706024920692	FALSE	TRUE	FALSE	TRUE	FALSE	0	0.866666666666667	0	0	0	0	0
b1264	77.0021008120575	0.0229286619951958	0.0119106682822375	4.17943727848503	126	1319408	1320970	1562	false	1235	73.1442445760877	0.52	0.32220148885981	0.54382597568778	0.650671785028791	0.429942418426104	0.550863723608445	0	581	-0.178669093803208	FALSE	TRUE	FALSE	TRUE	FALSE	0	1	0	0	0	0	0
b1265	15.2737963283229	0.00567852253970525	0.0148712799821097	2.2639363105913	276	1321062	1321106	44	false	1235	Inf	0.633	0.430929342673761	0.444444444444444	0.333333333333333	0.533333333333333	0.466666666666667	0	0	-0.16062143126185	FALSE	FALSE	FALSE	FALSE	FALSE	0	0.0333333333333333	0	0	0	0	0
b1266	35.27410090122	0.00765760914930531	0.00868354850007299	2.5226823463853	228	1321244	1322125	881	true	1534	24.9758314880119	0.397	0.27745589378052	0.540816326530612	0.649659863945578	0.448979591836735	0.523809523809524	0	0	-0.159109927241404	FALSE	TRUE	FALSE	FALSE	FALSE	0	4.1	0	0	0	0	0
b1267	0	0	0.00395473915951416	0	204	1322122	1322742	620	true	1534	Inf	0.536	0.332789291218737	0.481481481481481	0.570048309178744	0.36231884057971	0.51207729468599	0.378	520	-0.362418924988095	FALSE	TRUE	FALSE	FALSE	FALSE	0	2.3	0	0	0	0	0
b1268	0	0	0.00213407305835864	0	Inf	1322770	1324665	1895	true	1534	Inf	0.355	0.274696868837929	0.46993670886076	0.537974683544304	0.411392405063291	0.460443037974684	0	0	-0.691984296929737	FALSE	FALSE	FALSE	FALSE	FALSE	0	1.23333333333333	0	0	0	0	0.576253298153034
b1269	27.5207393113439	0.00816571972029387	0.0118684598228478	3.11417448977037	264	1324876	1325751	875	true	1011	31.7942040037903	0.638	0.379540045361022	0.537671232876712	0.674657534246575	0.452054794520548	0.486301369863014	0.262	112	-0.26750524588974	FALSE	TRUE	FALSE	FALSE	FALSE	0	13.5	4.754595	0	0	0	0
b1270	40.7659689925908	0.00772441016771737	0.00757927296576345	2.21037017058094	198	1325791	1326381	590	false	1531	Inf	0.468	0.314522419039527	0.50253807106599	0.649746192893401	0.390862944162437	0.467005076142132	0	215	0.744767712847679	FALSE	TRUE	FALSE	FALSE	FALSE	34.2873	4.3	4.5218525	0.0127996568764681	22.4084	5.57036	0
b1271	0	0	0.00219813630444596	0	234	1326378	1327136	758	false	1531	Inf	0.461	0.317673500134746	0.52437417654809	0.604743083003953	0.438735177865613	0.529644268774703	0	167	0.287579859371005	FALSE	TRUE	FALSE	FALSE	FALSE	34.2873	3.93333333333333	4.5218525	0.0117082132668468	22.4084	5.57036	0
b1272	54.6137590821009	0.00834385380879725	0.00611117341053483	3.18210979163936	264	1327356	1328405	1049	true	0	19.207613935218	0.48	0.315359389475694	0.505714285714286	0.617142857142857	0.354285714285714	0.545714285714286	0.385	449	0.110309860573755	FALSE	FALSE	TRUE	FALSE	FALSE	0	4.36666666666667	4.58138	0	0	0	0
b1273	24.6899374506975	0.00604799180936024	0.00979831045977702	2.77770477191896	318	1328441	1328692	251	false	1532	10.1660848878704	0.444	0.338639909960138	0.472222222222222	0.571428571428571	0.30952380952381	0.535714285714286	0.247	520	-0.0417499318877006	FALSE	TRUE	FALSE	FALSE	FALSE	0	4.5	0	0	0	0	0
b1274	44.162703712578	0.0131557371533521	0.0119156990377881	3.42293110533941	180	1329072	1331669	2597	true	1215	58.8052764364684	0.599	0.344746166930615	0.517705927636644	0.591224018475751	0.416859122401848	0.545034642032333	0.26	246	-0.127073006041368	FALSE	TRUE	FALSE	FALSE	FALSE	11.7232	68.7	4.572266667	0.591513521482147	0	2.1192	0.00885637273777436
b1275	31.7543420210028	0.0103120535214525	0.0129897870529101	2.86157163663309	192	1331879	1332853	974	true	0	30.6729706241679	0.417	0.29489419395426	0.483076923076923	0.575384615384615	0.396923076923077	0.476923076923077	0.342	482	0.396205064385509	FALSE	TRUE	FALSE	TRUE	FALSE	0	4.56666666666667	4.112816667	0	0	0	0.782340862422998
b4522	0	0	0.0214205423259816	0	Inf	1333184	1333312	128	true	2134	Inf	0.419	0.305715239920781	0.496124031007752	0.627906976744186	0.441860465116279	0.418604651162791	0	0	0	FALSE	FALSE	FALSE	FALSE	FALSE	0	1.46666666666667	0	0	0	0	1
b4523	0	0	0.0207219409658739	0	Inf	1333315	1333482	167	true	2134	Inf	0.322	0.286852126023945	0.458333333333333	0.625	0.321428571428571	0.428571428571429	0	0	0	FALSE	FALSE	FALSE	FALSE	FALSE	0	1.46666666666667	0	0	0	0	1
b1276	0	0	0.00243447367307746	0	162	1333855	1336530	2675	true	12	Inf	0.474	0.311226521800784	0.52914798206278	0.616591928251121	0.427130044843049	0.54372197309417	0	183	0.0781096364144354	FALSE	TRUE	FALSE	FALSE	FALSE	8.16142	10.2666666666667	11.20153333	0.0518676449898404	12.615	10.3306	0
b1277	49.5250195434646	0.011972001608727	0.00966945735233484	2.90767727192418	168	1336594	1337184	590	false	994	11.9131704629051	0.515	0.35263552315026	0.500846023688663	0.634517766497462	0.350253807106599	0.517766497461929	0.34	196	0.132717665291727	FALSE	TRUE	FALSE	FALSE	FALSE	0	8.8	4.53025	0	0	0	0
b1278	7.94857384483183	0.00245079047021332	0.0123332336998131	1.93174147317695	546	1337354	1338118	764	true	854	96.1178715722386	0.331	0.242525308029522	0.505882352941176	0.588235294117647	0.466666666666667	0.462745098039216	0	0	-0.230980504897829	FALSE	FALSE	TRUE	FALSE	FALSE	0	3	3.46896	0	0	0	0
b1279	13.8087647653469	0.00588270261606283	0.0170404890401941	3.21100779712565	378	1338267	1338575	308	true	1533	22.3046742582599	0.401	0.247390708402669	0.501618122977346	0.563106796116505	0.378640776699029	0.563106796116505	0.371	0	-0.175134468567482	FALSE	FALSE	TRUE	FALSE	FALSE	0	4.06666666666667	0	0	0	0	0
b1280	19.1412462747261	0.00660057052569505	0.0137933976313974	2.34586398477257	246	1338582	1339751	1169	true	1533	83.3769776611754	0.476	0.329946510086379	0.518803418803419	0.617948717948718	0.374358974358974	0.564102564102564	0	0	0.152109218201854	FALSE	FALSE	TRUE	FALSE	FALSE	0	5.63333333333333	0	0	0	0	0
b1281	25.1571393620625	0.00711555988843573	0.0113137822007953	3.51438835548488	342	1339945	1340682	737	true	1533	112.672836359299	0.508	0.303918719729032	0.529810298102981	0.650406504065041	0.447154471544715	0.491869918699187	0.302	1561	1.1272762422826	FALSE	TRUE	FALSE	TRUE	FALSE	0	8.46666666666667	0	0	0	0	0
b1282	15.4331776782256	0.00424682611195758	0.0110070037434983	3.05330764131579	498	1340682	1341008	326	true	1533	133.796159552808	0.473	0.354153540239909	0.498470948012232	0.63302752293578	0.431192660550459	0.431192660550459	0.334	150	0.494942597208416	FALSE	TRUE	FALSE	FALSE	FALSE	0	1.9	0	0	0	0	0.717791411042945
b1283	18.4082709991735	0.00450229762091105	0.00978320586678283	3.82157175186736	588	1341134	1341352	218	false	813	11.8425027537778	0.502	0.333468959424018	0.520547945205479	0.547945205479452	0.575342465753425	0.438356164383562	0	1119	-0.019260164887319	FALSE	FALSE	FALSE	FALSE	FALSE	0	0.233333333333333	0	0	0	0	1
b1284	28.9435535145523	0.00538122933376124	0.00743686062052561	1.95908701230031	252	1341621	1342370	749	false	1537	Inf	0.46	0.28612283767828	0.488	0.568	0.372	0.524	0.327	94	-0.00623649514857405	FALSE	TRUE	FALSE	FALSE	TRUE	0	8.46666666666667	0	0	0	0	0.35781041388518
b4596	0	0	0.00692046747059252	0	Inf	1342460	1342633	173	false	1537	Inf	0	0.284773940390543	0.477011494252874	0.637931034482759	0.327586206896552	0.46551724137931	0	0	0	FALSE	FALSE	FALSE	FALSE	FALSE	0	3.2	0	0	0	0	0.167630057803468
b1285	0	0	0.000604857434777985	0	264	1342781	1344766	1985	false	459	Inf	0.39	0.280116523796844	0.484894259818731	0.574018126888218	0.394259818731118	0.486404833836858	0	0	0.178078718589322	FALSE	FALSE	FALSE	FALSE	FALSE	11.3207	10.6666666666667	4.289088333	0.101377110593142	20.0969	2.37232	0.104785894206549
b4672	0	0	0.0115502481693337	0	Inf	1344820	1344924	104	true	0	Inf	0	0.278796942691323	0.304761904761905	0.257142857142857	0.285714285714286	0.371428571428571	0	0	0	FALSE	FALSE	FALSE	FALSE	FALSE	0	0.133333333333333	0	0	0	0	0
b1286	57.2683336226982	0.0236149277367641	0.0164942307505203	4.5089441636438	132	1345002	1346936	1934	false	1019	33.7708446825396	0.597	0.349009293672924	0.532299741602067	0.655813953488372	0.398449612403101	0.542635658914729	0.242	1263	-0.0113598365154193	FALSE	TRUE	FALSE	FALSE	FALSE	18.5488	39.4666666666667	4.20178	0.233678431916742	7.07702	1.50466	0.117373319544984
b1287	20.9951097798721	0.00923542305014305	0.0175953793944855	3.36224238523355	252	1347004	1348131	1127	false	1535	53.6791668067604	0.349	0.246995629470422	0.507978723404255	0.558510638297872	0.444148936170213	0.521276595744681	0	27	-0.0651403206758712	FALSE	FALSE	FALSE	FALSE	FALSE	0	0.366666666666667	5.60413	0	0	0	0
b1288	14.2550145364651	0.00752114121361712	0.0211045487028516	4.82147817910684	444	1348275	1349063	788	false	332	55.2787931562086	0.729	0.36084616658696	0.532319391634981	0.608365019011407	0.433460076045627	0.555133079847909	0.175	5999	0.358300991214403	FALSE	FALSE	FALSE	FALSE	FALSE	0	52.6333333333333	14.6445	0	0	0	0
b1289	2.53646315259683	0.00124036241974809	0.0195605036639812	0.71998517360811	402	1349431	1349784	353	false	1538	139.170166788585	0.337	0.228674352939679	0.497175141242938	0.567796610169492	0.423728813559322	0.5	0	0	-0.553721478652866	FALSE	FALSE	FALSE	FALSE	TRUE	0	0.733333333333333	5.15544	0	0	0	0
b1290	13.2377166846903	0.00515264165260359	0.0155695782749686	2.00967387426913	270	1349852	1350658	806	false	1092	110.368008264246	0.439	0.315110853969379	0.51177199504337	0.594795539033457	0.382899628252788	0.557620817843866	0	0	-0.312086568903407	FALSE	FALSE	FALSE	FALSE	FALSE	0	2.13333333333333	0	0	0	0	0
b1291	14.0776990952925	0.00430922798876006	0.0122441258605991	2.27754137097491	366	1350660	1351652	992	false	1092	197.298620770862	0.467	0.303297198475875	0.513595166163142	0.574018126888218	0.425981873111782	0.540785498489426	0	0	-0.160156754845977	FALSE	FALSE	FALSE	FALSE	FALSE	0	3.5	0	0	0	0	0
b1292	8.2602784842491	0.00234292476259904	0.0113455001163294	1.40054392684923	414	1351652	1352542	890	false	1092	305.043172204215	0.483	0.308812059659184	0.569023569023569	0.622895622895623	0.464646464646465	0.619528619528619	0	0	-0.146760924749897	FALSE	FALSE	TRUE	FALSE	FALSE	0	1.63333333333333	0	0	0	0	0
b1293	11.1008075541462	0.00318074190119419	0.0114612991376692	1.48837528178176	324	1352529	1353494	965	false	1092	375.509232977721	0.451	0.290121562626869	0.514492753623188	0.496894409937888	0.406832298136646	0.639751552795031	0	0	-0.160578133208501	FALSE	FALSE	TRUE	FALSE	FALSE	0	2.86666666666667	0	0	0	0	0
b1294	14.8865602074316	0.00687594638567714	0.0184755814368576	2.14613686238317	216	1353491	1355134	1643	false	1092	436.395866163651	0.463	0.301623240704752	0.542579075425791	0.596715328467153	0.425182481751825	0.605839416058394	0	9	-0.255796046428429	FALSE	FALSE	FALSE	FALSE	FALSE	0	5.56666666666667	0	0	0	0	0
b1295	8.24653529508421	0.00451952821327571	0.0219220705498942	2.19308165705685	336	1355447	1355692	245	false	2135	29.7094466019015	0.459	0.317419640827273	0.483739837398374	0.609756097560976	0.317073170731707	0.524390243902439	0	219	-0.137824193998718	FALSE	TRUE	FALSE	FALSE	FALSE	0	0.266666666666667	0	0	0	0	0
b1296	6.20433001077523	0.0022801544168698	0.0147004070570701	1.06696034388718	324	1355826	1357211	1385	false	931	68.9940927589401	0.495	0.30509407499206	0.533189033189033	0.538961038961039	0.398268398268398	0.662337662337662	0	0	-0.201437774680686	FALSE	FALSE	TRUE	FALSE	TRUE	0	0.433333333333333	3.88561	0	18.6237	0	0
b1297	20.5524841808469	0.00712894937589733	0.0138746232585176	2.78048897588072	270	1357514	1358932	1418	false	931	292.225287359265	0.498	0.322877068100039	0.534883720930233	0.646934460887949	0.359408033826638	0.59830866807611	0	0	-0.384471247153293	FALSE	TRUE	FALSE	FALSE	FALSE	20.7464	1.26666666666667	4.48022	0.00628918909331751	15.7379	3.69075	0
b1298	7.07274981882205	0.0036910403774069	0.0208747119406615	2.58981814390569	486	1359144	1359908	764	true	932	108.020221211111	0.359	0.266615505539768	0.522875816993464	0.647058823529412	0.396078431372549	0.525490196078431	0	0	-0.117708323875361	FALSE	TRUE	FALSE	FALSE	FALSE	34.2618	2.8	4.521845	0.0083408773386157	22.0765	2.32398	0
b1299	14.1205520769751	0.00685447467155251	0.0194170160888522	2.37676887501528	240	1359935	1360492	557	true	932	147.466270980527	0.408	0.28101130251013	0.508960573476703	0.564516129032258	0.413978494623656	0.548387096774194	0	77	-0.106256123452949	FALSE	TRUE	FALSE	FALSE	FALSE	34.2618	2.3	4.521845	0.00685143495672004	22.0765	2.32398	0
b1300	21.7251443945322	0.00346420517702637	0.00637824101716579	2.16077854973535	432	1360767	1362254	1487	true	932	215.912306274739	0.558	0.331485881513033	0.573252688172043	0.622983870967742	0.451612903225806	0.645161290322581	0	106	-0.318237812544197	FALSE	TRUE	FALSE	FALSE	FALSE	0	2.2	0	0	0	0	0
b1301	0	0	0.00287667252256871	0	1080	1362256	1363536	1280	true	932	Inf	0.583	0.349272060819637	0.582357533177205	0.629976580796253	0.426229508196721	0.690866510538642	0	0	0.0277994519673292	FALSE	TRUE	FALSE	FALSE	FALSE	0	0.533333333333333	0	0	0	0	0
b1302	7.65847195239024	0.00184984011323452	0.00966166684285982	1.44205290314124	540	1363574	1364839	1265	true	932	Inf	0.589	0.31968781393271	0.576619273301738	0.637440758293839	0.431279620853081	0.661137440758294	0	0	-0.331638541005464	FALSE	TRUE	FALSE	FALSE	FALSE	0	0.933333333333333	0	0	0	0	0
b1303	5.2058694126727	0.00174617970662419	0.013417007367672	1.33101341699701	528	1364959	1365936	977	false	911	187.672782882659	0.425	0.307323195241782	0.517382413087935	0.628834355828221	0.368098159509202	0.55521472392638	0	0	-0.406298642922817	FALSE	TRUE	FALSE	FALSE	FALSE	0	0.566666666666667	4.322343333	0	0	0	0
b1304	11.7677136267136	0.00385208748604924	0.0130937499271047	2.96957139246508	534	1366103	1366771	668	true	910	56.7654874336498	0.608	0.394666110369737	0.493273542600897	0.641255605381166	0.331838565022422	0.506726457399103	0.394	1355	-0.457258432606874	FALSE	FALSE	FALSE	FALSE	FALSE	0	3.26666666666667	0	0	0	0	0
b1305	5.36290400152182	0.00155633971451783	0.0116081862668151	2.10240114433844	936	1366825	1367049	224	true	910	98.5339024447028	0.4	0.261483979233478	0.475555555555556	0.573333333333333	0.4	0.453333333333333	0	231	0.03206749116206	FALSE	FALSE	TRUE	FALSE	FALSE	0	0.7	0	0	0	0	0
b1306	18.6570933013259	0.0051466430898004	0.0110341798836042	1.91823388122283	258	1367049	1367408	359	true	910	117.775913737774	0.515	0.343456339648415	0.502777777777778	0.575	0.383333333333333	0.55	0	0	-0.223091089454059	FALSE	FALSE	TRUE	FALSE	FALSE	0	0.466666666666667	0	0	0	0	0
b1307	12.3010271106085	0.00403241349887967	0.0131124448799957	1.95671133373715	336	1367417	1367638	221	true	910	135.741893164761	0.392	0.291167163312555	0.545045045045045	0.635135135135135	0.486486486486487	0.513513513513514	0	0	-0.373315385523744	FALSE	FALSE	FALSE	FALSE	FALSE	0	0.0333333333333333	0	0	0	0	0
b1308	16.7937395728698	0.0054582946419922	0.0130007842941903	2.22338286585039	282	1367713	1368027	314	true	910	154.439336854269	0.506	0.334421026542983	0.507936507936508	0.628571428571429	0.333333333333333	0.561904761904762	0	490	-0.579591118648006	FALSE	FALSE	FALSE	FALSE	FALSE	0	0.866666666666667	0	0	0	0	0.5
b1309	4.85794838206358	0.000581455239028299	0.00478766090784444	0.236850097055701	282	1368240	1369919	1679	true	1540	345.619151944712	0.378	0.266914216512351	0.438690476190476	0.523214285714286	0.360714285714286	0.432142857142857	0	0	-0.865640173506787	FALSE	TRUE	FALSE	FALSE	FALSE	0	0.133333333333333	0	0	0	0	1
b1310	0	0	0	0	690	1369933	1371225	1292	true	1540	Inf	0.582	0.350952983235759	0.500386697602475	0.554524361948956	0.378190255220418	0.568445475638051	0	0	-0.511935375067448	FALSE	FALSE	FALSE	FALSE	FALSE	0	0.1	0	0	0	0	0.301857585139319
b1311	0	0	0	0	420	1371246	1372127	881	true	1540	Inf	0.469	0.318444748466478	0.536281179138322	0.517006802721088	0.374149659863946	0.717687074829932	0	0	-0.1402287986038	FALSE	FALSE	TRUE	FALSE	FALSE	0	0.1	0	0	0	0	0
b1312	0	0	0	0	Inf	1372114	1372956	842	true	1540	Inf	0.498	0.305761471568838	0.527876631079478	0.483985765124555	0.380782918149466	0.718861209964413	0	0	-0.359916264809996	FALSE	FALSE	TRUE	FALSE	FALSE	0	0.0666666666666667	0	0	0	0	0
b1313	0	0	0.00114946987792312	0	252	1372987	1374039	1052	true	1540	Inf	0.602	0.338875529760358	0.557454890788224	0.606837606837607	0.424501424501425	0.641025641025641	0	0	-0.121355028684876	FALSE	TRUE	FALSE	FALSE	FALSE	0	0	0	0	0	0	0
b1314	0	0	0.000589131379747287	0	420	1374058	1374846	788	true	1540	Inf	0.619	0.361660327111045	0.536121673003802	0.623574144486692	0.35361216730038	0.631178707224335	0	0	-0.163928627518654	FALSE	TRUE	FALSE	FALSE	FALSE	0	0.1	0	0	0	0	0
b1315	0	0	0.00218688549269011	0	318	1374856	1375911	1055	true	1540	Inf	0.526	0.317860372272629	0.547348484848485	0.610795454545455	0.411931818181818	0.619318181818182	0	0	0.215549414786846	FALSE	FALSE	FALSE	FALSE	FALSE	0	0.2	0	0	0	0	0
b1316	0	0	0.00283371070162098	0	Inf	1375908	1378175	2267	true	1540	Inf	0.453	0.283400643936325	0.537477954144621	0.611111111111111	0.425925925925926	0.575396825396825	0	0	0.118793321129219	FALSE	FALSE	FALSE	FALSE	FALSE	0	0.166666666666667	0	0	0	0	0
b1317	0	0	0.00198926589374543	0	372	1378172	1378831	659	true	1540	Inf	0.461	0.317146946809027	0.565151515151515	0.618181818181818	0.431818181818182	0.645454545454545	0	0	0.15210826510377	FALSE	TRUE	FALSE	FALSE	TRUE	0	0.166666666666667	0	0	0	0	0
b4524	0	0	0.00308592551103606	0	Inf	1378845	1379926	1081	true	1540	Inf	0	0	0.490757855822551	0.541666666666667	0.336111111111111	0.597222222222222	0	0	0	FALSE	FALSE	FALSE	FALSE	FALSE	0	0.0333333333333333	0	0	0	0	0.541165587419056
b1319	1.06829514567192	0.000269776853537052	0.0101012104989908	0.151925162593349	390	1379971	1380876	905	true	805	847.144165792108	0.505	0.320946082710469	0.498896247240618	0.552980132450331	0.380794701986755	0.562913907284768	0	0	-0.949242229999204	FALSE	FALSE	FALSE	FALSE	FALSE	0	0	0	0	0	0	1
b1320	7.36387292092476	0.00302458897752958	0.0164293382572373	1.41530611773764	324	1380987	1381985	998	false	1541	135.52651039973	0.464	0.298994358794417	0.454454454454454	0.534534534534535	0.396396396396396	0.432432432432432	0	26	-0.552419443538152	FALSE	TRUE	FALSE	FALSE	TRUE	0	0.866666666666667	3.850733333	0	0	0	0.834669338677355
b1321	28.2729590034884	0.00584880934293511	0.00827477497804666	2.23057041818766	264	1382141	1383538	1397	true	1542	49.4111705756598	0.419	0.281901517550818	0.544349070100143	0.633047210300429	0.407725321888412	0.592274678111588	0	28	-0.193289879847585	FALSE	TRUE	FALSE	FALSE	FALSE	0	2.7	0	0	0	0	0
b1322	11.4447214157619	0.00323117442698663	0.011293151871872	1.73573103674043	372	1383535	1384596	1061	true	1542	142.117664814896	0.457	0.312013039321342	0.563088512241055	0.655367231638418	0.446327683615819	0.587570621468927	0	7	-0.0966959726703127	FALSE	FALSE	TRUE	FALSE	FALSE	0	1.76666666666667	0	0	0	0	0
b1323	14.0747909319478	0.00937762873107688	0.0266508505211	2.68344512628081	198	1384744	1386285	1541	true	1542	251.60419342131	0.425	0.292021804044041	0.521400778210117	0.632295719844358	0.373540856031128	0.558365758754864	0.365	30	-0.258382704414711	FALSE	TRUE	FALSE	FALSE	FALSE	0	9.93333333333333	0	0	0	0	0
b1324	6.77954973234537	0.00564519252214252	0.0333071826006922	4.8893978936613	600	1386329	1386835	506	false	0	74.6362251147541	0.7	0.353796242363559	0.512820512820513	0.609467455621302	0.402366863905325	0.526627218934911	0.189	29900	0.0384541551193571	FALSE	FALSE	FALSE	FALSE	TRUE	0	45.5333333333333	9.06949	0	0	0	0
b1325	16.9501027458886	0.00998924120493679	0.0235732876778219	1.82083922229912	126	1386954	1387919	965	true	1539	56.9318082885408	0.404	0.277224273012134	0.546583850931677	0.639751552795031	0.450310559006211	0.549689440993789	0	0	0.145154559062656	FALSE	TRUE	FALSE	FALSE	FALSE	0	3.16666666666667	0	0	0	0	0
b1326	13.4599763061356	0.00657374532000138	0.019535681699543	2.1087165527428	222	1387894	1388622	728	false	1543	Inf	0.395	0.290701599609264	0.548696844993141	0.596707818930041	0.510288065843621	0.539094650205761	0	0	-0.344751333115152	FALSE	TRUE	FALSE	FALSE	FALSE	0	1.7	0	0	0	0	0
b4525	0	0	0.0142590925001504	0	Inf	1388749	1388886	137	false	1543	Inf	0	0	0.41304347826087	0.565217391304348	0.347826086956522	0.326086956521739	0	0	0	FALSE	FALSE	FALSE	FALSE	FALSE	0	0.0666666666666667	0	0	0	0	0
b4673	0	0	0.0135537525965261	0	Inf	1388892	1388957	65	false	1543	Inf	0	0	0.363636363636364	0.454545454545455	0.272727272727273	0.363636363636364	0	0	0	FALSE	FALSE	FALSE	FALSE	FALSE	0	0	0	0	0	0	0
b1327	3.65812483625929	0.000959352100325988	0.0104900969022916	0.739563824224352	534	1388957	1389877	920	false	1543	Inf	0.495	0.298867083232811	0.479913137893594	0.537459283387622	0.436482084690554	0.465798045602606	0	0	-0.659633707641996	FALSE	FALSE	FALSE	FALSE	FALSE	0	0.633333333333333	5.63165	0	0	0	0
b1328	0	0	0.0172165049246061	0	Inf	1390015	1390914	899	true	0	Inf	0.322	0.230622925027654	0.465555555555556	0.59	0.42	0.386666666666667	0	0	0.0017838950622	FALSE	TRUE	FALSE	FALSE	FALSE	0	0.7	3.805003333	0	0	0	0.696329254727475
b1329	8.88365673362424	0.00377184013453421	0.0169832772590502	1.92821826573927	354	1391251	1392864	1613	true	724	181.569374905591	0.46	0.315563063560678	0.479553903345725	0.539033457249071	0.399628252788104	0.5	0	38	-0.409177509761115	FALSE	FALSE	FALSE	FALSE	FALSE	14.2542	4.33333333333333	4.293632	0.0326741656706048	9.67368	2.01566	0.670799752014879
b1330	12.8704319413836	0.00451144904636598	0.0140211270823316	2.03295385167396	312	1392915	1393946	1031	false	2137	80.1060915978214	0.47	0.297655328517498	0.432170542635659	0.462209302325581	0.363372093023256	0.47093023255814	0	0	-0.207802576725459	FALSE	FALSE	TRUE	FALSE	TRUE	0	0.8	0	0	0	0	1
b1331	17.7326964637195	0.00786081756104116	0.0177318042456185	5.583586487886	492	1394100	1395116	1016	true	0	57.2952907685923	0.424	0.305922109298535	0.546705998033432	0.557522123893805	0.374631268436578	0.707964601769911	0	0	0.0618613976180136	FALSE	TRUE	FALSE	FALSE	FALSE	0	0.0333333333333333	0	0	0	0	0
b1332	5.39079371451726	0.00437710838887242	0.0324783964712653	3.18486466913863	504	1395389	1395646	257	true	2138	47.6738702332286	0.441	0.284148163316121	0.453488372093023	0.441860465116279	0.348837209302326	0.569767441860465	0.29	0	-0.235189551321911	FALSE	FALSE	TRUE	FALSE	FALSE	0	3.26666666666667	0	0	0	0	0
b1333	0	0	0.034052710871592	0	Inf	1395696	1396646	950	false	1272	Inf	0.497	0.318845506149366	0.505783385909569	0.640378548895899	0.331230283911672	0.545741324921136	0	696	0.330430818896479	FALSE	TRUE	FALSE	FALSE	TRUE	0	4.13333333333333	10.34598	0	0	0	0
b1334	7.52547122476229	0.00743978414616887	0.0395445490333604	4.38292354008301	408	1396798	1397550	752	false	0	99.9272972469247	0.566	0.341248915539859	0.51660026560425	0.561752988047809	0.390438247011952	0.597609561752988	0.25	882	0.456177117741118	FALSE	TRUE	FALSE	FALSE	FALSE	0	15.7	3.12302	0	0	0	0
b1335	3.50934757957806	0.0023619908530712	0.0269222788511041	1.5959532924363	468	1397745	1398260	515	false	5	Inf	0.37	0.276993888454351	0.531007751937985	0.622093023255814	0.453488372093023	0.517441860465116	0	0	-0.44527350030166	FALSE	TRUE	FALSE	FALSE	TRUE	0	0.566666666666667	0	0	0	0	0
b1336	5.32783516783896	0.00104559443940286	0.00785005096039386	0.434963493729861	288	1398271	1399797	1526	false	5	Inf	0.389	0.275821196093715	0.492468893254748	0.532416502946955	0.402750491159136	0.542239685658153	0	0	-0.65570308519697	FALSE	FALSE	TRUE	FALSE	FALSE	0	0.4	0	0	0	0	0
b1337	0	0	0.000822048110078001	0	456	1399834	1401279	1445	false	5	Inf	0.454	0.305464504537403	0.525587828492393	0.601659751037344	0.45643153526971	0.518672199170125	0	0	-0.316035018076226	FALSE	TRUE	FALSE	FALSE	FALSE	0	0.8	0	0	0	0	0
b1338	0	0	0	0	402	1401279	1402589	1310	false	5	Inf	0.465	0.286519823873714	0.552250190694127	0.679633867276888	0.469107551487414	0.508009153318078	0	0	0.370979479212153	FALSE	TRUE	FALSE	FALSE	FALSE	0	0.2	0	0	0	0	0
b1339	5.52705233905511	0.00154558465460563	0.0111855981075791	0.790124834552389	354	1402765	1403673	908	true	6	164.282866218565	0.387	0.274545437730056	0.496149614961496	0.580858085808581	0.396039603960396	0.511551155115512	0	0	-0.362927074406606	FALSE	TRUE	FALSE	FALSE	FALSE	0	0.6	4.767796667	0	0	0	0
b4426	0	0	0.0181076201747578	0	Inf	1403676	1403833	157	false	0	Inf	0	0	0.449367088607595	0.346153846153846	0.461538461538462	0.538461538461539	0	0	0	TRUE	FALSE	FALSE	FALSE	FALSE	0	0.0666666666666667	0	0	0	0	0
b1340	8.39323045774725	0.0039149038906006	0.0186574354668744	2.40801127732791	426	1404003	1404566	563	true	1145	67.0778674354558	0.451	0.305499355805941	0.542553191489362	0.654255319148936	0.393617021276596	0.579787234042553	0	0	-0.648644805841187	FALSE	TRUE	FALSE	FALSE	FALSE	0	1.53333333333333	11.4681	0	0	0	0
b1341	13.2012587036603	0.00386449856421656	0.0117094851361259	2.04249006574584	366	1404587	1405819	1232	false	1545	93.3244342570462	0.394	0.271269210564357	0.476885644768856	0.569343065693431	0.367396593673966	0.493917274939173	0	0	-0.55324132657082	FALSE	FALSE	FALSE	FALSE	FALSE	0	0.8	3.033955	0	0	0	0.00892857142857143
b1342	14.1508411056037	0.0052917470678055	0.0149581131702764	2.24715382539921	294	1406074	1407057	983	true	1546	69.4658354697187	0.397	0.28047345699178	0.519308943089431	0.63719512195122	0.414634146341463	0.50609756097561	0	0	-0.517234073314391	FALSE	FALSE	TRUE	FALSE	FALSE	0	2	3.267213333	0	0	0	0
b4699	0	0	0.0147945308140175	0	Inf	1407153	1407274	121	true	375	Inf	0	0	0.442622950819672	0.425	0.475	0.45	0	0	0	TRUE	FALSE	FALSE	FALSE	FALSE	0	0.1	0	0	0	0	0
b1343	0	0	0.0143320292912655	0	Inf	1407535	1408908	1373	true	0	Inf	0.423	0.29052100099855	0.519650655021834	0.617903930131004	0.438864628820961	0.502183406113537	0	0	0.0926486879178317	FALSE	TRUE	FALSE	FALSE	FALSE	0	7.1	4.847504	0	11.1668	0	0
b1344	0	0	0.0193747426916052	0	Inf	1409037	1409972	935	false	1244	Inf	0.533	0.331962834917462	0.486111111111111	0.576923076923077	0.333333333333333	0.548076923076923	0.286	389	-0.286231751678196	FALSE	TRUE	FALSE	FALSE	FALSE	0	10	3.958233333	0	0	0	0
b1345	6.39734894618321	0.00125373200578509	0.00783907219275944	0.543252991602525	300	1410024	1411259	1235	false	0	193.048716021162	0.27	0.253276228311027	0.429611650485437	0.453883495145631	0.405339805825243	0.429611650485437	0	0	-0.905287239361355	FALSE	TRUE	FALSE	FALSE	FALSE	0	0.866666666666667	0	0	0	0	0.872064777327935
b1346	0	0	0.00293090414243344	0	348	1411261	1411476	215	false	0	Inf	0.394	0.258811739772913	0.449074074074074	0.486111111111111	0.361111111111111	0.5	0	0	-0.0805652850975047	FALSE	FALSE	FALSE	FALSE	FALSE	0	0.0333333333333333	0	0	0	0	1
b1347	5.35638307017379	0.000638729996878789	0.00476986047122328	0.271238314585325	294	1411555	1411764	209	false	0	39.0188672583529	0.36	0.334616677213313	0.347619047619048	0.328571428571429	0.4	0.314285714285714	0	0	-0.31389427499634	FALSE	FALSE	FALSE	FALSE	FALSE	0	0	0	0	0	0	1
b1348	0	0	0.00437188092066651	0	240	1411757	1411951	194	false	0	Inf	0.294	0.192439679786984	0.405128205128205	0.461538461538462	0.523076923076923	0.230769230769231	0	0	-0.301797943180661	FALSE	FALSE	FALSE	FALSE	FALSE	0	0	0	0	0	0	1
b1349	0	0	0.0037289969066487	0	342	1412008	1412817	809	false	0	Inf	0.467	0.327056472047157	0.471604938271605	0.581481481481481	0.411111111111111	0.422222222222222	0	0	-0.598822963192641	FALSE	TRUE	FALSE	FALSE	TRUE	0	0.0333333333333333	0	0	0	0	0.38566131025958
b1350	0	0	0.00346403453622993	0	438	1412810	1415410	2600	false	0	Inf	0.477	0.309162360382537	0.494040753556324	0.610149942329873	0.407151095732411	0.46482122260669	0	0	-0.829563231577373	FALSE	FALSE	FALSE	FALSE	FALSE	0	0	0	0	0	0	0.0469230769230769
b1351	2.37995641878881	0.000729433993645897	0.0122596193423931	0.347640610420159	330	1415512	1415787	275	false	946	115.548334343009	0.498	0.376469062686886	0.391304347826087	0.521739130434783	0.304347826086957	0.347826086956522	0	0	-0.628307922688258	FALSE	TRUE	FALSE	FALSE	FALSE	0	0	0	0	0	0	1
b4526	0	0	0.00855864299121696	0	Inf	1415862	1416032	170	false	587	Inf	0.442	0.29525386569995	0.368421052631579	0.456140350877193	0.298245614035088	0.350877192982456	0	0	0	FALSE	FALSE	FALSE	FALSE	FALSE	0	0	0	0	0	0	1
b1352	0.496148488598004	9.23657324791473e-05	0.00744662008264103	0.0656079411345545	492	1416032	1416253	221	false	587	Inf	0.364	0.260203728050521	0.418918918918919	0.5	0.405405405405405	0.351351351351351	0	0	-0.348787675118709	FALSE	TRUE	FALSE	FALSE	FALSE	0	0	0	0	0	0	1
b1353	0.810997567846265	0.000332463093432989	0.0163977356586111	0.403066253594903	840	1416695	1417183	488	true	1136	601.728068428075	0.308	0.240924963093367	0.372188139059305	0.411042944785276	0.331288343558282	0.374233128834356	0	0	-0.215070341554751	FALSE	FALSE	TRUE	FALSE	FALSE	0	0	0	0	0	0	1
b4527	0	0	0.0231484018651564	0	Inf	1417180	1417335	155	false	1544	Inf	0.455	0.286840714521496	0.493589743589744	0.423076923076923	0.423076923076923	0.634615384615385	0	0	0	FALSE	FALSE	FALSE	FALSE	FALSE	0	0	0	0	0	0	1
b1355	1.10830972091994	0.000739774005997694	0.0266991795536595	0.416604629603988	390	1417346	1417480	134	false	1544	Inf	0.53	0.296486047602053	0.474074074074074	0.511111111111111	0.333333333333333	0.577777777777778	0	0	-0.112706436662679	FALSE	TRUE	FALSE	FALSE	FALSE	0	0	0	0	0	0	0.201492537313433
b1356	5.86949102738811	0.00516717651407369	0.0352137961534498	2.68626199294501	360	1417789	1418265	476	false	947	81.0973213484607	0.337	0.259158140528085	0.419287211740042	0.509433962264151	0.389937106918239	0.358490566037736	0	1	-0.309490924668891	FALSE	TRUE	FALSE	FALSE	FALSE	0	0	0	0	0	0	0
b1357	0	0	0.0257260201673918	0	Inf	1418389	1418685	296	true	1547	Inf	0.317	0.25989562567048	0.434343434343434	0.515151515151515	0.474747474747475	0.313131313131313	0	0	-0.00133418668893626	FALSE	FALSE	FALSE	FALSE	FALSE	0	0	0	0	0	0	0
b1358	1.58502898800053	0.000638397612046888	0.01611068609798	0.49214024671511	534	1418708	1419130	422	true	1547	Inf	0.477	0.320546287035117	0.508274231678487	0.624113475177305	0.382978723404255	0.517730496453901	0	0	-0.202446143145229	FALSE	FALSE	FALSE	FALSE	FALSE	0	0	0	0	0	0	0
b1359	4.6539482411822	0.000646860089993672	0.00555966724571355	0.50986262529207	546	1419143	1420000	857	true	1547	Inf	0.299	0.234133057721732	0.479020979020979	0.56993006993007	0.402097902097902	0.465034965034965	0	0	-0.507139987931666	FALSE	TRUE	FALSE	FALSE	FALSE	0	0	0	0	0	0	0
b1360	0	0	0	0	666	1420007	1420753	746	true	1547	Inf	0.436	0.300675638869132	0.527443105756359	0.578313253012048	0.393574297188755	0.610441767068273	0	0	-0.324524660119057	FALSE	TRUE	FALSE	FALSE	FALSE	0	0	0	0	0	0	0
b1361	6.9642982952966	0.000947260044793211	0.00544066324920603	0.525251002228961	384	1420725	1421224	499	true	1547	Inf	0.426	0	0.478	0.566265060240964	0.44578313253012	0.421686746987952	0	0	-0.503622396426074	FALSE	TRUE	FALSE	FALSE	FALSE	0	0	0	0	0	0	0
b1362	0	0	0.0219334296497179	0	Inf	1421225	1421668	443	true	1547	Inf	0.438	0	0.524774774774775	0.641891891891892	0.412162162162162	0.52027027027027	0	0	-0.173907275973896	FALSE	TRUE	FALSE	FALSE	FALSE	0	2.33333333333333	0	0	0	0	0.255079006772009
b4528	0	0	0.0245715578910462	0	Inf	1421424	1421609	185	true	1088	Inf	0.311	0.217671764236251	0.56989247311828	0.516129032258065	0.467741935483871	0.725806451612903	0	0	0	FALSE	FALSE	FALSE	FALSE	FALSE	0	2.3	0	0	0	0	0.291891891891892
b1363	3.80907820456155	0.00134998401805859	0.0141764904321673	0.818673581886893	420	1421806	1423263	1457	true	1230	382.507242370392	0.266	0.221764083483822	0.380658436213992	0.419753086419753	0.39917695473251	0.323045267489712	0	0	-1.43022880809385	FALSE	FALSE	TRUE	FALSE	FALSE	0	0.7	0	0	0	0	1
b1365	2.58378845939037	0.000798325225205558	0.0123589873978138	0.567055259301287	492	1423401	1423664	263	true	2139	101.788518732704	0.435	0.270741856944703	0.481060606060606	0.579545454545455	0.340909090909091	0.522727272727273	0	0	-0.785816963824074	FALSE	TRUE	FALSE	FALSE	FALSE	0	0.0333333333333333	0	0	0	0	1
b1366	3.21634143998424	0.000793057597298372	0.00986285333316178	0.480935548227129	420	1423654	1424106	452	true	2139	242.320862214935	0.444	0	0.490066225165563	0.582781456953642	0.370860927152318	0.516556291390728	0	0	-0.35459404857777	FALSE	FALSE	FALSE	FALSE	FALSE	0	0	0	0	0	0	0.482300884955752
b1368	4.41025700259395	0.000767649433745664	0.00696240090583529	0.605070186966341	546	1424478	1425410	932	true	0	211.325553012406	0.347	0	0.460878885316184	0.614147909967846	0.395498392282958	0.372990353697749	0	0	-0.168702732531365	FALSE	FALSE	FALSE	FALSE	FALSE	0	0.0333333333333333	0	0	0	0	0.611587982832618
b4570	0	0	0.0118279632704132	0	Inf	1425413	1427008	1595	true	0	Inf	0	0	0.545112781954887	0.650375939849624	0.411654135338346	0.573308270676692	0	0	0	FALSE	FALSE	FALSE	FALSE	FALSE	0	0	0	0	0	0	0
b1370	5.91995477534164	0.0023726584178485	0.0160315982664687	4.33473296443582	1266	1425770	1426750	980	false	0	165.541805164119	0.459	0	0.55453618756371	0.574923547400612	0.373088685015291	0.715596330275229	0	0	0.247205650049205	FALSE	TRUE	FALSE	FALSE	FALSE	0	0	0	0	0	0	0
b1372	0	0	0	0	468	1427073	1430435	3362	true	0	Inf	0.439	0.282568367600482	0.533452274754683	0.539696699375558	0.585191793041927	0.475468331846566	0	0	-0.217116491040951	FALSE	FALSE	FALSE	FALSE	FALSE	0	0	0	0	0	0	0
b1373	13.1370101448909	0.00165631389698321	0.00504319895840947	0.975767176335703	408	1430435	1431010	575	true	0	43.7694721750385	0.435	0.307919952457805	0.480902777777778	0.583333333333333	0.411458333333333	0.447916666666667	0	0	-0.455480141022697	FALSE	TRUE	FALSE	FALSE	FALSE	0	0.1	0	0	0	0	0
b1374	3.76095486947255	0.00101937840739876	0.0108416978429919	0.706422854982598	480	1431108	1431698	590	false	866	156.875054467948	0.298	0.246953273278436	0.446700507614213	0.543147208121827	0.436548223350254	0.360406091370558	0	0	-0.704299446273641	FALSE	TRUE	FALSE	FALSE	FALSE	0	0.333333333333333	0	0	0	0	0
b1375	1.35736973937211	0.000598643247692291	0.0176412728331254	0.321580802409248	372	1432015	1432248	233	false	2136	171.65551377901	0.251	0.293263495102668	0.358974358974359	0.448717948717949	0.307692307692308	0.32051282051282	0	0	-0.291061204339204	FALSE	FALSE	FALSE	FALSE	FALSE	0	0.233333333333333	0	0	0	0	0
b4638	0	0	0.0248396425202088	0	Inf	1432982	1433032	50	false	0	Inf	0	0	0.313725490196078	0.352941176470588	0.117647058823529	0.470588235294118	0	0	0	FALSE	FALSE	FALSE	FALSE	FALSE	0	0.1	0	0	0	0	0
[truncated: 3,068 more rows]
